# Supplementary material for: Efficient Molecular Marker Design Using the MaizeGDB Mo17 SNPs and Indels Track
Source: G3 (Bethesda). 2014 Apr 17;4(6):1143–5. doi: 10.1534/g3.114.010454 (PMC4065257; doi:10.1534/g3.114.010454)
Supplement: Supporting Information [file supp_g3.114.010454_TableS1.zip]

Archive with 2 entries (2 files):
- TableS1/READ_ME.txt
- TableS1/TableS1.xlsx
