# Supplementary material for: Efficient Molecular Marker Design Using the MaizeGDB Mo17 SNPs and Indels Track
Source: G3 (Bethesda). 2014 Apr 17;4(6):1143–5. doi: 10.1534/g3.114.010454 (PMC4065257; doi:10.1534/g3.114.010454)
Supplement: Supporting Information [file supp_g3.114.010454_TableS1.zip › TableS1/READ_ME.txt]

Table S1
Insertion-Deletion (Indel) polymorphisms of 7 bp or greater from the MaizeGDB Mo17 polymorphism track. This table reports a subset of Indel polymorphisms from the MaizeGDB track data file. SNP_ID numbers are the variation identification tag found at MaizeGDB. GENE_ID gives gene model numbers if the polymorphism is found within a gene model. Chromosome coordinates are from the maize genome assembly release 5b.60. The B73_BASE identifies the start base of the polymorphism with the Mo17_BASE giving the B73 sequence that is deleted or the Mo17 sequence that is inserted. 
