# Supplementary material for: Efficient Molecular Marker Design Using the MaizeGDB Mo17 SNPs and Indels Track
Source: G3 (Bethesda). 2014 Apr 17;4(6):1143–5. doi: 10.1534/g3.114.010454 (PMC4065257; doi:10.1534/g3.114.010454)
Supplement: Supporting Information [file supp_g3.114.010454_TableS1.zip › TableS1/TableS1.xlsx]

## Sheet: SupplementalTable1
SNP_ID	GENE_ID	CATEGORY	Chromosome	Position	SNP_TYPE	B73_BASE	Mo17_BASE	Indel_Length
DEL.1	NULL	inter-gene	chr1	9822	deletion	C	TCGTAAG	7
INS.8	NULL	inter-gene	chr1	238953	insertion	G	CGCCCTTTAATAC	13
INS.10	NULL	inter-gene	chr1	256004	insertion	A	CTCTAAAGGCTG	12
DEL.23	NULL	inter-gene	chr1	324233	deletion	G	GCCGATATGAGCTTGGAGACTATCGA	26
INS.11	NULL	inter-gene	chr1	333743	insertion	G	CTCGCTAGATAGAATGTAGGATC	23
INS.12	NULL	inter-gene	chr1	334023	insertion	A	TAGGTATTACCCTATCCGATC	21
DEL.28	NULL	inter-gene	chr1	424597	deletion	C	CTCGCTTTG	9
DEL.30	NULL	inter-gene	chr1	506886	deletion	G	CTTGTCCTTCCGGAAGATGGCCTCAACCGCCT	32
DEL.37	NULL	inter-gene	chr1	616190	deletion	G	CACCGGACAGTCCGGTGCAC	20
DEL.41	GRMZM2G032104	3'-UTR	chr1	645270	deletion	A	CATTACATTAAATGA	15
DEL.42	GRMZM2G333069	3'-UTR	chr1	645270	deletion	T	TCATTTAATGTAATG	15
INS.23	NULL	inter-gene	chr1	982083	insertion	C	TGCTGTGCTG	10
DEL.58	NULL	inter-gene	chr1	1064476	deletion	A	CTCCACATACAATAATCTTCACCGTCAAAAACCAGTGGTTTGC	43
DEL.66	NULL	inter-gene	chr1	1321395	deletion	T	GTCCGGTGCACCACCGGACA	20
DEL.86	NULL	inter-gene	chr1	1670977	deletion	C	GAGAAATCAGGAA	13
INS.49	NULL	inter-gene	chr1	1685840	insertion	T	TGCATCATCCATGTA	15
INS.50	NULL	inter-gene	chr1	1752084	insertion	G	CGGGGTAGACGGGCGTCGTCTA	22
INS.51	NULL	inter-gene	chr1	1757246	insertion	G	AGTTCGGTACGA	12
DEL.95	NULL	inter-gene	chr1	1759171	deletion	G	GTTGGTCGCTAAAAAGAT	18
INS.54	NULL	inter-gene	chr1	1765871	insertion	A	TAGATATCACATAAT	15
INS.56	NULL	inter-gene	chr1	1775665	insertion	T	TCGGTGCACCACCGGACAGG	20
INS.66	NULL	inter-gene	chr1	1804185	insertion	C	CGCTACAGGG	10
INS.72	GRMZM2G060265	3'-UTR	chr1	1957418	insertion	A	ATCTGCCATT	10
INS.73	GRMZM2G361164	5'-UTR	chr1	1957418	insertion	T	AATGGCAGAT	10
INS.75	NULL	inter-gene	chr1	1961807	insertion	A	TACCGAACAAGCCCT	15
DEL.114	NULL	inter-gene	chr1	1962873	deletion	G	AACAGAGGCC	10
INS.76	GRMZM2G060296	3'-UTR	chr1	1963245	insertion	T	CCCAAAGTCTG	11
DEL.115	GRMZM2G060296	intron	chr1	1966840	deletion	T	ACTCCTAGTCG	11
INS.77	NULL	inter-gene	chr1	2014257	insertion	A	ACAAGAAG	8
INS.78	NULL	inter-gene	chr1	2017626	insertion	G	GATCAAC	7
DEL.121	NULL	inter-gene	chr1	2052185	deletion	A	TGTGGTCCT	9
DEL.122	NULL	inter-gene	chr1	2052214	deletion	A	GTAGCATATCCCTAGGG	17
INS.85	NULL	inter-gene	chr1	2053766	insertion	G	GTCGCCTTAAGGCAGCTCTT	20
INS.93	NULL	inter-gene	chr1	2304513	insertion	G	TAGTGTTTGTTT	12
DEL.136	NULL	inter-gene	chr1	2305215	deletion	C	GACGCTTCAA	10
DEL.138	GRMZM2G158378	CDS	chr1	2307396	deletion	T	CGACGACGA	9
DEL.144	NULL	inter-gene	chr1	2336773	deletion	G	ATGCATGTGC	10
DEL.151	NULL	inter-gene	chr1	2388215	deletion	C	TAAAGCAG	8
DEL.153	NULL	inter-gene	chr1	2389074	deletion	T	GTTAGCTCA	9
DEL.159	NULL	inter-gene	chr1	2394176	deletion	G	TCGGGTATTGTT	12
DEL.160	NULL	inter-gene	chr1	2395735	deletion	G	CTTAGAGT	8
DEL.164	NULL	inter-gene	chr1	2395859	deletion	C	CAATACATACACTGATGA	18
INS.116	NULL	inter-gene	chr1	2396005	insertion	A	TTGACATG	8
INS.120	GRMZM2G329177	3'-UTR	chr1	2435650	insertion	T	GTAGTCGCAACTGTTGACAC	20
DEL.181	GRMZM2G028870	intron	chr1	2467177	deletion	A	TCTCTCGCAC	10
DEL.195	NULL	inter-gene	chr1	2708086	deletion	C	CACTTCGGATT	11
DEL.198	GRMZM2G085872	CDS	chr1	2741034	deletion	G	ATGAGGACA	9
INS.130	GRMZM2G085885	intron	chr1	2747505	insertion	G	CACCCCCAACC	11
INS.137	NULL	inter-gene	chr1	2787854	insertion	A	TCGGATAT	8
DEL.204	GRMZM2G041881	intron	chr1	2801771	deletion	G	TCTCATT	7
INS.140	GRMZM2G041881	intron	chr1	2802314	insertion	A	TCGTTCGT	8
DEL.207	GRMZM2G006673	intron	chr1	2859354	deletion	T	GTGCTAGTGCTA	12
DEL.209	GRMZM2G006673	intron	chr1	2861313	deletion	A	TTGGAGAC	8
DEL.212	GRMZM2G006673	intron	chr1	2868048	deletion	G	AACCCAA	7
DEL.213	GRMZM2G006673	intron	chr1	2868092	deletion	T	ATACATG	7
INS.143	GRMZM2G006673	3'-UTR	chr1	2871327	insertion	A	AGCCGAT	7
INS.145	GRMZM2G006673	3'-UTR	chr1	2871424	insertion	T	GCTGCTG	7
INS.146	NULL	inter-gene	chr1	2871430	insertion	C	GTGTCTCTCTGTCT	14
DEL.217	NULL	inter-gene	chr1	2942873	deletion	T	AGTAATGAGAGGA	13
INS.154	NULL	inter-gene	chr1	2943038	insertion	A	CACCGTT	7
DEL.220	NULL	inter-gene	chr1	2954882	deletion	C	ACTAATCA	8
DEL.224	NULL	inter-gene	chr1	3001421	deletion	T	ATTCATATTCCACTCTATA	19
INS.164	NULL	inter-gene	chr1	3002247	insertion	G	GATCCGATCCGCCCCTGGT	19
DEL.230	NULL	inter-gene	chr1	3004396	deletion	G	ACTTTGT	7
INS.174	GRMZM2G137236	intron	chr1	3021396	insertion	C	TGATAATAACCTTGATAAGGAA	22
DEL.239	NULL	inter-gene	chr1	3040793	deletion	C	TGCCCAT	7
DEL.243	NULL	inter-gene	chr1	3048730	deletion	C	TCCAGACAG	9
INS.187	NULL	inter-gene	chr1	3068553	insertion	C	AGCCAGTGAGAGACATGAGAACAA	24
DEL.249	GRMZM2G314660	3'-UTR	chr1	3077952	deletion	A	GTACAACA	8
DEL.252	NULL	inter-gene	chr1	3084068	deletion	T	ATGCTGTGAGGAAAGG	16
INS.199	GRMZM2G092165	intron	chr1	3138813	insertion	G	TCTCCTAC	8
DEL.261	NULL	inter-gene	chr1	3190893	deletion	T	TGGGCTG	7
DEL.264	GRMZM2G144101	intron	chr1	3199773	deletion	G	ATCACTGTGC	10
INS.206	NULL	inter-gene	chr1	3280167	insertion	C	GCATGACG	8
DEL.269	GRMZM2G077780	intron	chr1	3285002	deletion	T	CATGTATAA	9
DEL.270	GRMZM2G077780	intron	chr1	3285209	deletion	T	GTAACCC	7
DEL.271	NULL	inter-gene	chr1	3350762	deletion	C	TGTCCGGTGTGCCACCGGACAG	22
INS.209	NULL	inter-gene	chr1	3356924	insertion	T	ACTCTCTACGG	11
INS.211	NULL	inter-gene	chr1	3357741	insertion	C	GATCTACT	8
DEL.272	NULL	inter-gene	chr1	3358368	deletion	C	ACTAAACATT	10
INS.215	NULL	inter-gene	chr1	3396791	insertion	T	GCTAGCTTA	9
DEL.279	NULL	inter-gene	chr1	3399072	deletion	C	TTCCGAG	7
DEL.284	GRMZM2G440562	3'-UTR	chr1	3407244	deletion	C	GCTTGCTTCATGCT	14
DEL.285	GRMZM2G440537	3'-UTR	chr1	3407244	deletion	G	AGCATGAAGCAAGC	14
DEL.286	NULL	inter-gene	chr1	3410908	deletion	T	CAGACACAATTTAGCGTA	18
INS.227	NULL	inter-gene	chr1	3439170	insertion	C	GACGACGACGAG	12
DEL.291	NULL	inter-gene	chr1	3439295	deletion	G	CACAGCC	7
INS.232	NULL	inter-gene	chr1	3444181	insertion	T	TGCTGAG	7
DEL.301	GRMZM2G055698	3'-UTR	chr1	3470263	deletion	A	TTTTCATC	8
DEL.313	GRMZM2G088482	intron	chr1	3666311	deletion	G	CAAAACTGAATACGAC	16
DEL.318	GRMZM2G029713	intron	chr1	3701710	deletion	A	TTGACAGAGGATCCCATCCC	20
DEL.320	NULL	inter-gene	chr1	3707786	deletion	G	TAGTAGTC	8
DEL.324	GRMZM2G030299	intron	chr1	3733607	deletion	A	GACATACTTAACAAACCTCCACCGTCCGAGGT	32
INS.252	NULL	inter-gene	chr1	3735698	insertion	G	TCCCAGAC	8
INS.253	NULL	inter-gene	chr1	3737143	insertion	G	ATCTCGCGTGT	11
DEL.327	NULL	inter-gene	chr1	3889005	deletion	T	CGTTCAGC	8
DEL.328	NULL	inter-gene	chr1	3890352	deletion	A	CCTCTTGCC	9
DEL.339	NULL	inter-gene	chr1	4015595	deletion	G	ACAATCCGGTGGTGCACCGA	20
DEL.340	GRMZM2G087207	5'-UTR	chr1	4018265	deletion	G	CGCGGAGGACGGGGA	15
INS.267	NULL	inter-gene	chr1	4052394	insertion	A	GCAACGCCAAC	11
INS.269	NULL	inter-gene	chr1	4055614	insertion	G	CGGTGAGCC	9
INS.270	NULL	inter-gene	chr1	4060486	insertion	G	GCCCAAT	7
DEL.352	NULL	inter-gene	chr1	4061027	deletion	A	CTGCGTGAG	9
INS.273	NULL	inter-gene	chr1	4061502	insertion	G	GGACAAGGTAGTTTC	15
DEL.354	GRMZM2G014382	3'-UTR	chr1	4061975	deletion	C	AATCGAGT	8
INS.276	GRMZM2G014382	intron	chr1	4068982	insertion	A	TGTTACGAGAAA	12
INS.277	NULL	inter-gene	chr1	4084617	insertion	T	CCACCCTAGGTGCG	14
INS.278	NULL	inter-gene	chr1	4119136	insertion	G	CGTTACCGTC	10
DEL.362	NULL	inter-gene	chr1	4119208	deletion	C	TCACGAG	7
DEL.374	GRMZM2G049216	intron	chr1	4306073	deletion	A	GCTTGCCT	8
DEL.375	GRMZM2G049031	intron	chr1	4310334	deletion	T	CGGGGGTT	8
INS.281	GRMZM2G049031	intron	chr1	4310690	insertion	G	TTGTTTGGTCAG	12
INS.282	GRMZM2G049031	intron	chr1	4312492	insertion	T	AGTGTCAC	8
DEL.379	GRMZM2G104468	intron	chr1	4354908	deletion	A	TTGATGTAACTTTT	14
INS.288	GRMZM2G104468	intron	chr1	4355052	insertion	G	TTAGGACTTGA	11
DEL.381	NULL	inter-gene	chr1	4419500	deletion	G	ACAGCAATA	9
INS.293	NULL	inter-gene	chr1	4443125	insertion	G	GATTAAGT	8
DEL.386	NULL	inter-gene	chr1	4443736	deletion	G	CGTTGTGC	8
DEL.388	GRMZM2G136859	3'-UTR	chr1	4445618	deletion	G	CTGTTCCCCC	10
DEL.393	NULL	inter-gene	chr1	4451916	deletion	G	CGTGAGC	7
DEL.395	NULL	inter-gene	chr1	4452490	deletion	G	GTAGAAAT	8
INS.299	NULL	inter-gene	chr1	4452530	insertion	G	TTCTTCTTC	9
INS.300	NULL	inter-gene	chr1	4453028	insertion	C	GGGAGCT	7
DEL.403	NULL	inter-gene	chr1	4514224	deletion	T	TAGTACTC	8
DEL.404	NULL	inter-gene	chr1	4514421	deletion	A	CCGTTGG	7
DEL.406	NULL	inter-gene	chr1	4515631	deletion	G	TTCTGTGCACACCGGATAA	19
DEL.413	NULL	inter-gene	chr1	4519311	deletion	G	GATGCCGA	8
DEL.420	NULL	inter-gene	chr1	4554457	deletion	T	ATAGGATTGTTTCACCTA	18
DEL.425	NULL	inter-gene	chr1	4555358	deletion	G	TATACGTATATATACC	16
DEL.426	NULL	inter-gene	chr1	4555518	deletion	C	GCGCGCCGG	9
DEL.427	NULL	inter-gene	chr1	4556566	deletion	G	TATTTCTA	8
DEL.436	NULL	inter-gene	chr1	4725242	deletion	G	CTGGGTGC	8
DEL.438	NULL	inter-gene	chr1	4743832	deletion	A	TTCCGGCCGG	10
INS.373	GRMZM2G475296	CDS	chr1	4752700	insertion	C	CCTGACCCT	9
DEL.451	NULL	inter-gene	chr1	4753273	deletion	G	CGCTCGGCGCTTTCGC	16
DEL.457	NULL	inter-gene	chr1	4762048	deletion	T	TTGTGATGGAAGACATAAACA	21
DEL.458	NULL	inter-gene	chr1	4763227	deletion	T	CGAGAAATTATC	12
INS.376	NULL	inter-gene	chr1	4763711	insertion	G	ACTAAAGTGGGTGACTA	17
DEL.460	GRMZM2G475380	intron	chr1	4768931	deletion	A	CCAGAGTT	8
INS.387	NULL	inter-gene	chr1	4978797	insertion	C	CGAAGGAAT	9
INS.393	NULL	inter-gene	chr1	4995840	insertion	A	AGACAGAC	8
DEL.471	GRMZM2G159427	intron	chr1	5001652	deletion	A	CACTGTGT	8
INS.397	NULL	inter-gene	chr1	5003689	insertion	C	AAGGACTTTCA	11
INS.402	NULL	inter-gene	chr1	5009192	insertion	T	ATCCTATC	8
DEL.477	NULL	inter-gene	chr1	5009217	deletion	T	ACACCATACTCC	12
INS.418	GRMZM2G159477	3'-UTR	chr1	5047971	insertion	T	AAGAACTTAAGAC	13
INS.420	NULL	inter-gene	chr1	5054756	insertion	G	ACGTATC	7
DEL.488	NULL	inter-gene	chr1	5057924	deletion	A	TATATACT	8
DEL.491	NULL	inter-gene	chr1	5058487	deletion	T	CTTACTC	7
INS.428	NULL	inter-gene	chr1	5058633	insertion	G	CCGTGCA	7
INS.431	NULL	inter-gene	chr1	5059841	insertion	C	GTAGACG	7
INS.436	GRMZM2G327059	5'-UTR	chr1	5087739	insertion	G	GTACTCC	7
DEL.496	GRMZM2G327059	5'-UTR	chr1	5088022	deletion	G	CGGCTGCC	8
DEL.499	GRMZM2G327059	intron	chr1	5089458	deletion	C	TGCTAGG	7
DEL.500	GRMZM2G327059	intron	chr1	5090783	deletion	A	CGTACGCGCG	10
DEL.520	NULL	inter-gene	chr1	5330157	deletion	G	GAGGAAAAAGA	11
INS.452	NULL	inter-gene	chr1	5336319	insertion	C	TATCTTTAAT	10
DEL.525	NULL	inter-gene	chr1	5336373	deletion	T	TAGAGAAGTTTAAAATA	17
DEL.526	NULL	inter-gene	chr1	5337979	deletion	G	TGGTGGCC	8
INS.456	NULL	inter-gene	chr1	5344137	insertion	A	GTACGACT	8
INS.460	GRMZM2G119494	intron	chr1	5346486	insertion	A	TCCCAAT	7
DEL.533	GRMZM2G119494	intron	chr1	5347400	deletion	G	AGAAGTGAGA	10
DEL.539	NULL	inter-gene	chr1	5433665	deletion	T	GTATGTAA	8
DEL.540	NULL	inter-gene	chr1	5433683	deletion	C	GTGTGCA	7
INS.470	NULL	inter-gene	chr1	5434605	insertion	T	GCCGTAGTGTCGTGCCGAG	19
INS.479	GRMZM2G055704	5'-UTR	chr1	5531059	insertion	G	CGCTTGGC	8
INS.482	NULL	inter-gene	chr1	5532762	insertion	C	CATGTGT	7
INS.483	NULL	inter-gene	chr1	5532766	insertion	A	GCAACGAAGAGACAG	15
DEL.551	NULL	inter-gene	chr1	5534737	deletion	T	GCACACCA	8
DEL.558	NULL	inter-gene	chr1	5565990	deletion	C	AAGCAACAT	9
DEL.560	NULL	inter-gene	chr1	5582396	deletion	A	CAGAGGAC	8
DEL.566	GRMZM2G177508	intron	chr1	5589714	deletion	T	GCTGTGTGGTGTGG	14
DEL.570	GRMZM2G177508	intron	chr1	5590191	deletion	A	CGTCGCT	7
DEL.574	NULL	inter-gene	chr1	5634346	deletion	A	CTACAGT	7
DEL.575	NULL	inter-gene	chr1	5634401	deletion	T	CGGTGAC	7
DEL.578	GRMZM2G025642	intron	chr1	5636912	deletion	C	GACTTGCA	8
DEL.579	GRMZM2G025642	intron	chr1	5636963	deletion	A	GCGTCCGCATGC	12
DEL.586	NULL	inter-gene	chr1	5654212	deletion	G	GTAGCTGAC	9
INS.515	NULL	inter-gene	chr1	5655389	insertion	G	TTCTGTGTATTAT	13
DEL.589	NULL	inter-gene	chr1	5658931	deletion	C	CCACCAAGCCCACTGAG	17
INS.517	NULL	inter-gene	chr1	5659402	insertion	C	TACACCAACAAA	12
DEL.591	NULL	inter-gene	chr1	5685619	deletion	A	TATGTGTTT	9
DEL.596	GRMZM2G319022	intron	chr1	5720593	deletion	A	GGTCAACTTGACATCATCCAG	21
INS.525	GRMZM2G319022	intron	chr1	5729140	insertion	A	CATGCAACT	9
DEL.602	GRMZM2G319022	intron	chr1	5733903	deletion	A	AATAAGGGACATG	13
DEL.606	GRMZM2G319022	intron	chr1	5739118	deletion	C	TGTTTCTACT	10
INS.541	GRMZM2G129243	intron	chr1	5751016	insertion	T	ACTCACAC	8
INS.542	GRMZM2G129243	intron	chr1	5751146	insertion	T	ATATTAG	7
DEL.614	GRMZM2G371137	3'-UTR	chr1	5814511	deletion	A	AACGTTGTGCAGGAG	15
INS.547	NULL	inter-gene	chr1	5815379	insertion	C	TCGAAAACGAAATCGAAAATGAT	23
INS.548	GRMZM2G040158	intron	chr1	5820936	insertion	T	GAATTGGGATG	11
INS.553	GRMZM2G180951	intron	chr1	5991054	insertion	C	ATCAATC	7
DEL.618	GRMZM2G057778	intron	chr1	6020641	deletion	A	GCGGAGGCG	9
INS.562	NULL	inter-gene	chr1	6084195	insertion	A	ACATAAC	7
INS.567	NULL	inter-gene	chr1	6152679	insertion	C	GGAAATTG	8
DEL.630	GRMZM2G448701	3'-UTR	chr1	6155391	deletion	G	CCTGGCG	7
INS.581	NULL	inter-gene	chr1	6175175	insertion	T	GCATATCA	8
INS.582	NULL	inter-gene	chr1	6175386	insertion	T	CTGGAGA	7
INS.583	NULL	inter-gene	chr1	6175412	insertion	C	ACGCACTG	8
DEL.632	NULL	inter-gene	chr1	6175430	deletion	G	TTCTGTAC	8
DEL.636	GRMZM2G032852	5'-UTR	chr1	6194504	deletion	G	AGCTAGC	7
DEL.638	NULL	inter-gene	chr1	6215378	deletion	A	TCATCCAATG	10
DEL.644	NULL	inter-gene	chr1	6233709	deletion	C	TTATGAG	7
INS.596	GRMZM2G032219	intron	chr1	6236184	insertion	A	CGGCCGC	7
INS.599	NULL	inter-gene	chr1	6415773	insertion	G	CCCTGTGC	8
DEL.672	NULL	inter-gene	chr1	6538330	deletion	G	ATCAGAAGGCATGCA	15
INS.618	NULL	inter-gene	chr1	6539776	insertion	T	ACAATTTGCACATTTAA	17
DEL.675	NULL	inter-gene	chr1	6540403	deletion	A	ATCCACG	7
DEL.678	NULL	inter-gene	chr1	6544384	deletion	C	GAACAGCTG	9
DEL.701	NULL	inter-gene	chr1	6777412	deletion	T	TAATCCCGAATG	12
INS.646	NULL	inter-gene	chr1	6785150	insertion	T	GCATTACAAC	10
INS.650	NULL	inter-gene	chr1	6788319	insertion	T	TTTTAAA	7
INS.652	NULL	inter-gene	chr1	6796704	insertion	C	TATGAAAATA	10
INS.653	NULL	inter-gene	chr1	6797348	insertion	G	CGAGCAC	7
DEL.715	NULL	inter-gene	chr1	6808785	deletion	T	ACATTAG	7
INS.657	NULL	inter-gene	chr1	6810145	insertion	T	TTGTTCTTACC	11
INS.659	NULL	inter-gene	chr1	6811128	insertion	G	AAAGCCCCTGT	11
DEL.723	NULL	inter-gene	chr1	6836813	deletion	C	CCGCGAGG	8
INS.665	GRMZM2G092923	intron	chr1	6838788	insertion	A	TACCATCCAG	10
DEL.729	GRMZM2G089056	intron	chr1	6924411	deletion	T	ATCGCCA	7
INS.682	NULL	inter-gene	chr1	6925752	insertion	G	TGGAACTGA	9
DEL.732	GRMZM2G089092	intron	chr1	6930174	deletion	T	CTCGGTT	7
DEL.733	GRMZM2G089092	intron	chr1	6930185	deletion	C	TTCGGTTT	8
INS.689	NULL	inter-gene	chr1	7057526	insertion	C	TGCAGCCCAAG	11
INS.701	NULL	inter-gene	chr1	7122603	insertion	A	AGCTACTGGTG	11
INS.703	NULL	inter-gene	chr1	7123093	insertion	A	AGGGAGG	7
INS.710	GRMZM2G057158	3'-UTR	chr1	7192656	insertion	G	AAGCTAAC	8
DEL.768	GRMZM2G040887	intron	chr1	7257029	deletion	A	CCAACACCTATAATCAGCGCCCCGGGACC	29
DEL.771	GRMZM2G040887	intron	chr1	7262271	deletion	A	TTATGTAC	8
DEL.787	NULL	inter-gene	chr1	7308107	deletion	G	CCAAGTTACAAGTCCCAATCTTCTAGTGTTCACTGGTTA	39
INS.722	NULL	inter-gene	chr1	7313247	insertion	G	ATTGGGAAAAAATGAACTATATAA	24
DEL.795	GRMZM2G096020	intron	chr1	7345697	deletion	T	AGACAATCAGTAGGAAACTTCGTTCAAAAAAA	32
DEL.797	GRMZM2G096020	intron	chr1	7347858	deletion	G	TAACATAC	8
DEL.801	NULL	inter-gene	chr1	7358134	deletion	G	AGCGGAGGTGGAGC	14
INS.729	GRMZM2G095968	3'-UTR	chr1	7360166	insertion	G	CACGGGCAGCAAGC	14
INS.730	NULL	inter-gene	chr1	7361698	insertion	A	CTGCTAC	7
INS.732	NULL	inter-gene	chr1	7388860	insertion	C	GTCCTACT	8
INS.735	NULL	inter-gene	chr1	7401581	insertion	A	TGGGGAACCACATCATTTGGAGAC	24
INS.736	NULL	inter-gene	chr1	7401667	insertion	T	CTGCACAG	8
DEL.816	NULL	inter-gene	chr1	7439835	deletion	T	CACGGCGGTGTTGCTCGTTGC	21
DEL.825	NULL	inter-gene	chr1	7678836	deletion	G	GTGCACAC	8
DEL.827	GRMZM2G048740	intron	chr1	7699622	deletion	T	ACTGATGG	8
INS.753	NULL	inter-gene	chr1	7704549	insertion	A	AGCGAAGCTTCGATGATGATAGG	23
DEL.829	NULL	inter-gene	chr1	7707280	deletion	T	AGTCTTGCA	9
DEL.833	NULL	inter-gene	chr1	7710482	deletion	G	TCGTTTCTA	9
INS.762	NULL	inter-gene	chr1	7777636	insertion	C	TAATTTACT	9
DEL.843	GRMZM2G119499	CDS	chr1	7824688	deletion	G	TGTTCCT	7
DEL.852	NULL	inter-gene	chr1	7862647	deletion	G	ACTTGGTC	8
DEL.855	NULL	inter-gene	chr1	7868998	deletion	T	TGTAACAG	8
INS.771	NULL	inter-gene	chr1	7872292	insertion	G	AAGCGACT	8
DEL.881	NULL	inter-gene	chr1	7960631	deletion	G	TTCACCTTA	9
DEL.882	NULL	inter-gene	chr1	7963997	deletion	C	ATACTTTGTA	10
DEL.883	NULL	inter-gene	chr1	7964168	deletion	A	TTCTTGT	7
INS.780	NULL	inter-gene	chr1	7964218	insertion	T	AAACTGAGAC	10
INS.781	GRMZM2G092481	3'-UTR	chr1	7965764	insertion	G	CAGTTGTCTCCT	12
DEL.887	GRMZM2G173372	intron	chr1	7996735	deletion	G	TAGTACTACATGCATGGTTAAG	22
DEL.894	NULL	inter-gene	chr1	8017086	deletion	A	GAGCTTG	7
DEL.897	NULL	inter-gene	chr1	8018699	deletion	T	AATCAAA	7
INS.785	NULL	inter-gene	chr1	8019825	insertion	C	AGCAGCAGTCATAA	14
INS.786	NULL	inter-gene	chr1	8019833	insertion	C	GGAGGGTAAG	10
DEL.902	NULL	inter-gene	chr1	8021208	deletion	T	CCTATATTCAAG	12
DEL.906	NULL	inter-gene	chr1	8025702	deletion	G	TCACGGAC	8
DEL.907	NULL	inter-gene	chr1	8025728	deletion	G	TAGCCCACT	9
INS.790	NULL	inter-gene	chr1	8025800	insertion	A	GCGTGACT	8
DEL.908	NULL	inter-gene	chr1	8025892	deletion	C	CACGGAAT	8
INS.793	NULL	inter-gene	chr1	8029517	insertion	C	TTGTATAG	8
DEL.912	NULL	inter-gene	chr1	8033885	deletion	T	AAGTTCTTTGGAA	13
INS.806	NULL	inter-gene	chr1	8039533	insertion	A	GATTTACAG	9
DEL.923	GRMZM2G475168	3'-UTR	chr1	8098978	deletion	C	GCGTCATGTGCTA	13
DEL.924	GRMZM2G176523	3'-UTR	chr1	8098978	deletion	G	TAGCACATGACGC	13
DEL.925	NULL	inter-gene	chr1	8103368	deletion	A	AGGTGAAGAAC	11
INS.813	NULL	inter-gene	chr1	8112387	insertion	A	GGCTTGT	7
INS.814	GRMZM2G475059	3'-UTR	chr1	8112693	insertion	G	TTTACAA	7
INS.816	GRMZM2G176397	intron	chr1	8136834	insertion	C	GTTACTTGA	9
DEL.932	GRMZM2G176397	intron	chr1	8138225	deletion	G	ACCCATTGGTGATGC	15
DEL.934	GRMZM2G176397	intron	chr1	8139822	deletion	T	ATCCCCA	7
DEL.938	GRMZM2G176397	intron	chr1	8144364	deletion	C	ACTCTGAG	8
DEL.939	GRMZM2G176397	intron	chr1	8145175	deletion	T	AGTCTTGATTG	11
INS.822	GRMZM2G176397	intron	chr1	8145819	insertion	T	CCTGTTA	7
INS.823	GRMZM2G176397	intron	chr1	8146351	insertion	T	CTCTTGTGTG	10
INS.826	NULL	inter-gene	chr1	8223963	insertion	G	TGCCTGGATTCAGTTTCTTGTCCAAACACGCCCTAC	36
DEL.944	NULL	inter-gene	chr1	8224054	deletion	G	TCATCCA	7
INS.827	NULL	inter-gene	chr1	8224107	insertion	T	CTTGTCAGA	9
DEL.948	NULL	inter-gene	chr1	8229515	deletion	A	TTCCAGGGACTCTCCAT	17
INS.831	AC155624.2_FG006	intron	chr1	8266030	insertion	T	CTGCTGG	7
DEL.955	GRMZM2G018579	intron	chr1	8352742	deletion	C	TGTGTTCTT	9
DEL.959	GRMZM2G157510	intron	chr1	8449677	deletion	C	TTCTATA	7
DEL.962	NULL	inter-gene	chr1	8455758	deletion	G	GTTTGACTCA	10
DEL.963	GRMZM2G152172	CDS	chr1	8459512	deletion	T	GGCGGAGGCGTA	12
DEL.964	GRMZM2G152172	CDS	chr1	8459561	deletion	T	CCGACGACGCCTCGTACG	18
DEL.965	GRMZM2G152172	3'-UTR	chr1	8460252	deletion	A	TGATGGAT	8
INS.849	GRMZM2G009014	intron	chr1	8517786	insertion	T	GAGGCATCA	9
DEL.970	NULL	inter-gene	chr1	8519810	deletion	T	GGATCCACAAG	11
DEL.976	NULL	inter-gene	chr1	8554621	deletion	T	ATATATATACATATAA	16
DEL.980	NULL	inter-gene	chr1	8557255	deletion	C	TGACAAAG	8
INS.855	NULL	inter-gene	chr1	8585332	insertion	C	CTGTAGG	7
INS.856	NULL	inter-gene	chr1	8600048	insertion	C	AAATCAAAGT	10
DEL.990	GRMZM2G171324	intron	chr1	8622322	deletion	C	GCTGCTAAGCCATTTGTGGTTTTTGTTTATGAGTAATT	38
DEL.995	NULL	inter-gene	chr1	8630630	deletion	A	GATAGGTACTC	11
DEL.1018	NULL	inter-gene	chr1	8840856	deletion	C	ACTTCGTG	8
DEL.1019	NULL	inter-gene	chr1	8840872	deletion	A	GAGACTG	7
DEL.1026	NULL	inter-gene	chr1	8933632	deletion	A	GGTCCAG	7
DEL.1029	NULL	inter-gene	chr1	8937771	deletion	A	TCTCTATTC	9
INS.881	NULL	inter-gene	chr1	8942447	insertion	A	CGTAATTGT	9
INS.885	NULL	inter-gene	chr1	8971043	insertion	A	AGTCACT	7
INS.887	NULL	inter-gene	chr1	8971449	insertion	T	GAAGCAACAATTAGAGCATG	20
INS.893	NULL	inter-gene	chr1	9049144	insertion	G	TTTGGCC	7
INS.902	GRMZM5G849919	CDS	chr1	9123405	insertion	C	GCCGTCGGT	9
INS.903	GRMZM2G041899	CDS	chr1	9123405	insertion	G	CGGCAGCCA	9
DEL.1048	NULL	inter-gene	chr1	9311933	deletion	A	CGTGGTGT	8
DEL.1049	NULL	inter-gene	chr1	9312001	deletion	G	ATGCATGC	8
INS.909	NULL	inter-gene	chr1	9321981	insertion	T	TAAGGGCA	8
DEL.1051	NULL	inter-gene	chr1	9357649	deletion	C	CTGTTGCAGGAG	12
DEL.1052	NULL	inter-gene	chr1	9357828	deletion	C	TAGTCCA	7
INS.916	NULL	inter-gene	chr1	9377868	insertion	G	ATCACAACAAAT	12
DEL.1060	NULL	inter-gene	chr1	9395701	deletion	C	TGGCTGGT	8
INS.924	NULL	inter-gene	chr1	9395739	insertion	G	TAGTACA	7
DEL.1061	GRMZM2G107686	CDS	chr1	9398691	deletion	G	CGGTCGC	7
INS.927	GRMZM2G107679	CDS	chr1	9424388	insertion	A	GACTAGCCAT	10
INS.932	GRMZM2G107679	intron	chr1	9427883	insertion	A	CTAGTTGCCTCTC	13
INS.936	GRMZM2G107532	3'-UTR	chr1	9437159	insertion	T	GCTCTGTTCTGTACGCC	17
DEL.1080	NULL	inter-gene	chr1	9490897	deletion	A	ATTTGGGACG	10
INS.943	GRMZM2G103599	intron	chr1	9492175	insertion	C	CTATACGG	8
INS.959	GRMZM2G113174	intron	chr1	9548756	insertion	G	ATCCATC	7
INS.960	GRMZM2G113174	intron	chr1	9549767	insertion	G	TCATCGCA	8
INS.964	GRMZM2G113174	intron	chr1	9554679	insertion	T	TGTTGCCC	8
DEL.1101	GRMZM2G113174	3'-UTR	chr1	9572748	deletion	A	GTCACAAGTC	10
DEL.1102	NULL	inter-gene	chr1	9579742	deletion	G	TTCCAGAC	8
INS.972	GRMZM2G415343	intron	chr1	9582452	insertion	T	GGATGATGA	9
DEL.1109	NULL	inter-gene	chr1	9587130	deletion	A	ATCTATATCTAC	12
INS.975	NULL	inter-gene	chr1	9587308	insertion	C	ATACTGTG	8
DEL.1119	NULL	inter-gene	chr1	9803891	deletion	C	TTGGCTT	7
DEL.1125	NULL	inter-gene	chr1	9813781	deletion	C	TATATATCGTA	11
INS.982	NULL	inter-gene	chr1	9813877	insertion	C	AGTGGTG	7
DEL.1140	NULL	inter-gene	chr1	10020331	deletion	A	CTTAATCCT	9
INS.993	NULL	inter-gene	chr1	10020782	insertion	A	GCTCGGTC	8
DEL.1144	NULL	inter-gene	chr1	10032491	deletion	G	TATGACATGATT	12
INS.1000	NULL	inter-gene	chr1	10096678	insertion	G	AAACTGCTGT	10
INS.1002	NULL	inter-gene	chr1	10097192	insertion	A	CGTCAAAATAGATGG	15
INS.1003	NULL	inter-gene	chr1	10097211	insertion	C	CGTGCTGA	8
INS.1005	NULL	inter-gene	chr1	10190963	insertion	C	ATGAGATTGTCAGCATAATTTTCTTTTGCTCCACCAACTATG	42
INS.1009	GRMZM2G087918	5'-UTR	chr1	10222200	insertion	C	CTCGTGGG	8
INS.1011	GRMZM2G087918	3'-UTR	chr1	10231270	insertion	G	ATTCGTCGCA	10
INS.1013	NULL	inter-gene	chr1	10233298	insertion	A	TCTCTCTTG	9
INS.1016	GRMZM2G142938	intron	chr1	10486902	insertion	G	AAGGGTATTTGTGGTTCCATGGTT	24
INS.1018	NULL	inter-gene	chr1	10534572	insertion	T	CATCATG	7
INS.1022	NULL	inter-gene	chr1	10540713	insertion	G	CTCAGCACTCGCACCGCACCGTCGTCTTCCTGCTCT	36
DEL.1170	NULL	inter-gene	chr1	10667498	deletion	C	AACTTTTAAGGTTAGTTTGG	20
DEL.1173	NULL	inter-gene	chr1	10672957	deletion	C	TCACGAT	7
INS.1034	GRMZM2G043799	5'-UTR	chr1	10674083	insertion	G	AGCTCCGACCCGACCCGATC	20
INS.1039	NULL	inter-gene	chr1	10818002	insertion	T	GGCGCGCTTTGA	12
INS.1042	NULL	inter-gene	chr1	10818928	insertion	C	ATACATGT	8
DEL.1183	NULL	inter-gene	chr1	10819929	deletion	A	CTTACTAG	8
INS.1060	NULL	inter-gene	chr1	10824078	insertion	T	CTTCATAAA	9
INS.1062	NULL	inter-gene	chr1	10825925	insertion	G	ATATAGGAGAGTT	13
DEL.1204	GRMZM2G703490	intron	chr1	11402065	deletion	C	TTGTTTGTCGTTGGTTTTAGT	21
INS.1074	NULL	inter-gene	chr1	11403097	insertion	G	ATGGAGCCTTGCGGACGGGGAGGCCTGC	28
INS.1076	GRMZM5G863105	intron	chr1	11446660	insertion	C	GTCATTA	7
DEL.1214	NULL	inter-gene	chr1	11474770	deletion	C	AAACAGAAACTTTCAGAACTT	21
DEL.1219	NULL	inter-gene	chr1	11481074	deletion	T	ACAAATCC	8
INS.1106	GRMZM2G140339	intron	chr1	11939272	insertion	A	CTGCTCG	7
DEL.1250	NULL	inter-gene	chr1	11955247	deletion	T	CTGTAACTGTAA	12
INS.1112	NULL	inter-gene	chr1	11961880	insertion	C	TCAACAG	7
INS.1116	NULL	inter-gene	chr1	12019435	insertion	A	TGGCCATT	8
DEL.1256	NULL	inter-gene	chr1	12020515	deletion	C	TAAGTACA	8
INS.1118	NULL	inter-gene	chr1	12142705	insertion	T	TGAGGAG	7
INS.1119	GRMZM2G000823	intron	chr1	12148174	insertion	G	TGTTCACAAAT	11
INS.1121	GRMZM2G000823	intron	chr1	12148422	insertion	G	TTGTGAC	7
INS.1124	GRMZM2G076062	intron	chr1	12166154	insertion	G	AGCTTAATTTTATCAACT	18
INS.1128	NULL	inter-gene	chr1	12210745	insertion	G	CCATACCATA	10
INS.1129	NULL	inter-gene	chr1	12210790	insertion	G	TCACATGAC	9
INS.1130	NULL	inter-gene	chr1	12210819	insertion	A	GGCCGGT	7
INS.1132	NULL	inter-gene	chr1	12212027	insertion	C	TATCCCTGT	9
INS.1133	GRMZM2G154211	intron	chr1	12356166	insertion	T	GGCGAAGGCACGGGCACCC	19
DEL.1287	NULL	inter-gene	chr1	12394120	deletion	T	GGGTGAA	7
DEL.1288	NULL	inter-gene	chr1	12395204	deletion	G	ATGTGTTATCGGTGCCGCTGTGGCTTTCAAA	31
DEL.1299	NULL	inter-gene	chr1	12398049	deletion	C	TCCAAGG	7
INS.1150	NULL	inter-gene	chr1	12399079	insertion	T	TTGAGCC	7
INS.1156	NULL	inter-gene	chr1	12400220	insertion	G	TGTTGGTT	8
DEL.1304	NULL	inter-gene	chr1	12400350	deletion	C	TCAACTAGGATA	12
DEL.1306	NULL	inter-gene	chr1	12419093	deletion	C	TTGCAACCAAACAACT	16
INS.1159	NULL	inter-gene	chr1	12421244	insertion	G	TTCAGCTA	8
INS.1161	NULL	inter-gene	chr1	12421292	insertion	C	TGTTTCCT	8
DEL.1308	NULL	inter-gene	chr1	12421309	deletion	A	GCAAAGC	7
INS.1162	NULL	inter-gene	chr1	12422969	insertion	C	ATGCGTGGCATTGCATGAT	19
INS.1164	GRMZM2G453001	intron	chr1	12440806	insertion	G	ATCGCGATTA	10
DEL.1314	NULL	inter-gene	chr1	12487526	deletion	A	GAATCTTCCATCATCATAT	19
DEL.1315	NULL	inter-gene	chr1	12487554	deletion	A	CAGCTTCTTCAGTAGAG	17
INS.1172	NULL	inter-gene	chr1	12508315	insertion	T	ACGAACAGGGGA	12
INS.1174	NULL	inter-gene	chr1	12514724	insertion	G	TCATGAC	7
DEL.1316	GRMZM2G165998	intron	chr1	12518209	deletion	C	GTGTGATT	8
INS.1192	NULL	inter-gene	chr1	12657329	insertion	T	ATTAATTCGATA	12
DEL.1335	NULL	inter-gene	chr1	12659641	deletion	C	TGGTTGGATGA	11
INS.1193	NULL	inter-gene	chr1	12670218	insertion	T	GTTCGTTC	8
INS.1197	NULL	inter-gene	chr1	12813205	insertion	C	GTACGGA	7
INS.1198	NULL	inter-gene	chr1	12815335	insertion	C	CCTGTCCGGCCGGCGCCAATGGCTGCTGCCTG	32
DEL.1339	GRMZM2G056231	5'-UTR	chr1	12822354	deletion	G	GTCACCCA	8
INS.1205	NULL	inter-gene	chr1	12862945	insertion	C	TGATGCTGG	9
DEL.1363	NULL	inter-gene	chr1	12903670	deletion	G	TCCGGCCCACAGGCGCGGACCA	22
DEL.1369	NULL	inter-gene	chr1	12943767	deletion	G	CGGCTGGC	8
INS.1223	GRMZM2G031790	intron	chr1	12945959	insertion	A	CGCTCAAT	8
DEL.1375	GRMZM2G031790	3'-UTR	chr1	12947275	deletion	A	ATTACAATT	9
DEL.1376	NULL	inter-gene	chr1	12948706	deletion	C	CATACCCG	8
INS.1229	NULL	inter-gene	chr1	12970152	insertion	G	TTTAGTCAACCTAA	14
INS.1233	GRMZM2G172448	intron	chr1	12972655	insertion	C	CCACAGG	7
DEL.1387	GRMZM2G172448	intron	chr1	12975489	deletion	G	GTGGTTT	7
DEL.1389	GRMZM2G172448	3'-UTR	chr1	12976119	deletion	G	CCCCAACGCAGCTGA	15
DEL.1393	GRMZM2G172410	intron	chr1	12982166	deletion	A	CTTTAGT	7
INS.1240	GRMZM2G172322	intron	chr1	12990334	insertion	A	TGGGCAC	7
DEL.1410	NULL	inter-gene	chr1	13072230	deletion	C	TCATCGAG	8
DEL.1419	NULL	inter-gene	chr1	13093341	deletion	T	ACCTACCTCTCAGTGCCTGACTACG	25
DEL.1420	NULL	inter-gene	chr1	13093373	deletion	G	AACAAATAACAACAAAAACAAATCGT	26
DEL.1421	NULL	inter-gene	chr1	13094410	deletion	G	TGTACAGC	8
DEL.1425	NULL	inter-gene	chr1	13098670	deletion	T	TATTATG	7
INS.1261	NULL	inter-gene	chr1	13100965	insertion	A	AGGACCAC	8
INS.1262	NULL	inter-gene	chr1	13115298	insertion	C	CTTCTCTCGCGT	12
INS.1263	NULL	inter-gene	chr1	13195701	insertion	T	GGGATGCCC	9
DEL.1435	NULL	inter-gene	chr1	13206055	deletion	T	CACCGGACAGTCCGGTGCAC	20
INS.1267	NULL	inter-gene	chr1	13350660	insertion	T	TCATGGC	7
DEL.1442	NULL	inter-gene	chr1	13453505	deletion	G	TTAACGTACGAACCCAATAAAAGGAAGCCA	30
DEL.1443	NULL	inter-gene	chr1	13453691	deletion	A	CGACGGT	7
INS.1271	NULL	inter-gene	chr1	13454292	insertion	C	TAAAACGTTTGTCG	14
INS.1272	NULL	inter-gene	chr1	13454431	insertion	T	TTCGGCAAAGCTGAATA	17
DEL.1450	NULL	inter-gene	chr1	13489849	deletion	C	GGCGGCGGCGGT	12
INS.1277	NULL	inter-gene	chr1	13505815	insertion	C	TCACGAAG	8
INS.1278	NULL	inter-gene	chr1	13505930	insertion	A	CGAGTTTGT	9
INS.1279	NULL	inter-gene	chr1	13505996	insertion	G	ACTAGGAT	8
DEL.1461	GRMZM2G470438	intron	chr1	13595604	deletion	G	TGTATAA	7
DEL.1464	GRMZM2G470438	intron	chr1	13600110	deletion	C	GTTTAAGCGAA	11
DEL.1470	NULL	inter-gene	chr1	13679423	deletion	A	TTAATATAG	9
DEL.1473	NULL	inter-gene	chr1	13679553	deletion	C	AAAACAAAG	9
INS.1298	NULL	inter-gene	chr1	13690286	insertion	A	GTGGCAGGGGGCATCTCTTGG	21
DEL.1487	NULL	inter-gene	chr1	13741412	deletion	G	GGGAAAGT	8
DEL.1495	NULL	inter-gene	chr1	14038706	deletion	G	AGAGAACGTAGTGGGGCAT	19
DEL.1498	NULL	inter-gene	chr1	14093960	deletion	T	TTATGTAA	8
DEL.1499	GRMZM2G124051	intron	chr1	14099402	deletion	T	ATGTTGATGTTG	12
INS.1312	GRMZM2G124051	intron	chr1	14099650	insertion	A	CTGGTCAT	8
DEL.1501	NULL	inter-gene	chr1	14104885	deletion	T	GCGACAG	7
DEL.1503	NULL	inter-gene	chr1	14107141	deletion	T	CGGATTAGAGTGA	13
DEL.1507	NULL	inter-gene	chr1	14112736	deletion	A	CTCTTAGT	8
DEL.1514	GRMZM2G417835	intron	chr1	14385781	deletion	A	CCGCATCAAC	10
DEL.1519	NULL	inter-gene	chr1	14399333	deletion	T	ACAATATCC	9
INS.1327	GRMZM2G362960	intron	chr1	14453015	insertion	C	CCAGAAG	7
DEL.1527	GRMZM2G362960	intron	chr1	14453184	deletion	C	TACGACGCAA	10
DEL.1540	NULL	inter-gene	chr1	14649593	deletion	A	GCTGCACT	8
DEL.1542	NULL	inter-gene	chr1	14650606	deletion	A	TTGATAT	7
DEL.1544	NULL	inter-gene	chr1	14673869	deletion	G	CTTATTA	7
DEL.1546	GRMZM2G136113	intron	chr1	14677005	deletion	A	TTAGGGGC	8
DEL.1549	NULL	inter-gene	chr1	14711162	deletion	G	AATCAAGAA	9
DEL.1552	NULL	inter-gene	chr1	14717911	deletion	G	CATGGTATGAATGTCTGAGAGACTTTCTTATCA	33
INS.1351	NULL	inter-gene	chr1	14759159	insertion	G	TATCCAC	7
DEL.1556	NULL	inter-gene	chr1	14779299	deletion	C	GTCCTCTCTT	10
DEL.1557	NULL	inter-gene	chr1	14779875	deletion	G	CCGTAATT	8
INS.1358	GRMZM5G857303	CDS	chr1	14803685	insertion	T	GCCGCCA	7
DEL.1565	NULL	inter-gene	chr1	14810985	deletion	C	GTCGCTT	7
INS.1361	NULL	inter-gene	chr1	14811962	insertion	T	TATTATA	7
INS.1367	GRMZM2G162749	intron	chr1	14851899	insertion	A	TTTTCTTACACT	12
INS.1368	GRMZM2G162749	intron	chr1	14851901	insertion	G	TACTGGGCTC	10
INS.1371	NULL	inter-gene	chr1	14854670	insertion	T	CCGATCTGAGA	11
INS.1373	NULL	inter-gene	chr1	14856716	insertion	A	GTAAGAGCAGTGGACATG	18
INS.1376	GRMZM2G162764	intron	chr1	14859297	insertion	T	CTGCCACA	8
INS.1383	GRMZM2G162776	3'-UTR	chr1	14894748	insertion	A	GTCATGACTCATGA	14
INS.1384	GRMZM2G162814	5'-UTR	chr1	14943286	insertion	C	GTCCTGTCC	9
DEL.1595	NULL	inter-gene	chr1	15067569	deletion	C	GCGGCTTAGCCAAA	14
INS.1391	NULL	inter-gene	chr1	15067750	insertion	T	ATGTCCCC	8
DEL.1598	NULL	inter-gene	chr1	15078483	deletion	T	TGCATGTATA	10
INS.1397	NULL	inter-gene	chr1	15079197	insertion	T	GTCGTCTG	8
DEL.1603	NULL	inter-gene	chr1	15159087	deletion	G	TAGAGAT	7
DEL.1604	NULL	inter-gene	chr1	15159846	deletion	C	AGAACAAA	8
INS.1399	NULL	inter-gene	chr1	15163499	insertion	G	TCGCTGCC	8
INS.1400	NULL	inter-gene	chr1	15275260	insertion	G	CATGCATA	8
INS.1401	NULL	inter-gene	chr1	15276177	insertion	G	GTGCCGTGCC	10
INS.1404	GRMZM2G124353	intron	chr1	15354696	insertion	C	ATATCAT	7
INS.1410	NULL	inter-gene	chr1	15358948	insertion	T	AAACACTTCTCA	12
INS.1411	NULL	inter-gene	chr1	15408420	insertion	A	GATGATATCATGTAGCTC	18
INS.1412	NULL	inter-gene	chr1	15413482	insertion	G	TGCGAGT	7
DEL.1628	NULL	inter-gene	chr1	15491653	deletion	C	GGGTGCAG	8
INS.1424	GRMZM2G021498	intron	chr1	15516035	insertion	T	AAGCGCAT	8
INS.1425	NULL	inter-gene	chr1	15519392	insertion	A	ATCTTTTT	8
DEL.1645	GRMZM2G142609	intron	chr1	15738394	deletion	T	CAAGGGCATGTAATGTTCACAAAA	24
DEL.1647	GRMZM2G142609	3'-UTR	chr1	15739262	deletion	C	CGTTACTTCAT	11
DEL.1651	NULL	inter-gene	chr1	15773345	deletion	G	GTTTTTA	7
DEL.1652	GRMZM2G119852	3'-UTR	chr1	15775111	deletion	G	CCGAAACT	8
INS.1435	GRMZM2G119852	3'-UTR	chr1	15775134	insertion	C	TATGTAT	7
INS.1438	GRMZM2G119852	intron	chr1	15777723	insertion	T	GGCTATGT	8
DEL.1658	GRMZM2G119933	intron	chr1	15781407	deletion	C	TACGTAG	7
DEL.1660	NULL	inter-gene	chr1	15787713	deletion	C	TGGCTAATAAAT	12
DEL.1661	NULL	inter-gene	chr1	15790845	deletion	A	TTTACAAGTGT	11
INS.1439	NULL	inter-gene	chr1	15791392	insertion	T	GCGTGCG	7
INS.1444	GRMZM2G000686	intron	chr1	15806805	insertion	A	CGTAAACAG	9
DEL.1667	GRMZM2G000686	intron	chr1	15807596	deletion	T	CCTTTATTAAG	11
DEL.1674	NULL	inter-gene	chr1	15818214	deletion	A	CCTTTACAATAGT	13
INS.1454	NULL	inter-gene	chr1	15819648	insertion	C	AAAACCGTGTCTACAT	16
INS.1460	NULL	inter-gene	chr1	15990365	insertion	G	AAATGGT	7
INS.1462	NULL	inter-gene	chr1	15990397	insertion	A	GGCCTTTC	8
INS.1469	NULL	inter-gene	chr1	15998925	insertion	T	GCACTGCACTA	11
DEL.1690	NULL	inter-gene	chr1	16000314	deletion	C	GGCCACCCCCACG	13
INS.1470	NULL	inter-gene	chr1	16000444	insertion	C	GCTGCCG	7
DEL.1691	NULL	inter-gene	chr1	16001133	deletion	A	TCCCAAT	7
DEL.1696	NULL	inter-gene	chr1	16046066	deletion	C	CTGCGCTGCG	10
DEL.1702	NULL	inter-gene	chr1	16050921	deletion	C	GCCTGCCT	8
DEL.1703	NULL	inter-gene	chr1	16051032	deletion	G	TCTCACTTCACTA	13
INS.1493	NULL	inter-gene	chr1	16058844	insertion	T	GAGCTAC	7
INS.1494	NULL	inter-gene	chr1	16058922	insertion	A	GGCCATCCTGCCC	13
INS.1496	NULL	inter-gene	chr1	16059894	insertion	T	ATAGCAC	7
INS.1501	NULL	inter-gene	chr1	16117923	insertion	C	CTTGACTTGAACCGTGCTTATCAGT	25
DEL.1716	NULL	inter-gene	chr1	16123373	deletion	A	GTGCAACT	8
DEL.1717	NULL	inter-gene	chr1	16131580	deletion	C	TCTGCGT	7
DEL.1723	NULL	inter-gene	chr1	16165822	deletion	T	GAATCCTTCTA	11
INS.1506	GRMZM2G012102	CDS	chr1	16177133	insertion	G	GACCCTAGGTTGAGCCGTCGTAAAA	25
INS.1507	GRMZM2G012102	5'-UTR	chr1	16178755	insertion	C	GTGCCGG	7
DEL.1730	GRMZM2G012216	intron	chr1	16203211	deletion	G	ACCACCACG	9
DEL.1733	NULL	inter-gene	chr1	16253053	deletion	G	ATTTGGTCTGGCTGATGT	18
DEL.1735	GRMZM5G855347	3'-UTR	chr1	16333326	deletion	C	GCTTCTAG	8
DEL.1736	AC226243.1_FG003	CDS	chr1	16333326	deletion	G	CTAGAAGC	8
INS.1515	NULL	inter-gene	chr1	16341484	insertion	C	GAGTGCT	7
DEL.1745	GRMZM2G064732	intron	chr1	16349562	deletion	T	ATTCTTAA	8
INS.1520	GRMZM2G080524	intron	chr1	16370744	insertion	G	TCCTCAC	7
DEL.1750	NULL	inter-gene	chr1	16437713	deletion	T	GAAACCCCGCCGGACCGAC	19
DEL.1758	NULL	inter-gene	chr1	16467802	deletion	C	TGTCAAAAT	9
DEL.1759	GRMZM2G175164	5'-UTR	chr1	16468423	deletion	C	TCCCTAG	7
DEL.1774	NULL	inter-gene	chr1	16585564	deletion	A	AAGATGTCCAGTGCG	15
DEL.1775	NULL	inter-gene	chr1	16607427	deletion	T	TAAAGTGGG	9
INS.1541	NULL	inter-gene	chr1	16626943	insertion	G	TAACCAAT	8
DEL.1777	NULL	inter-gene	chr1	16657917	deletion	A	ATTCTTGGCCG	11
DEL.1782	GRMZM2G045979	intron	chr1	16697810	deletion	G	AACAAAGCCTA	11
DEL.1784	NULL	inter-gene	chr1	16698779	deletion	C	AGAGAGAGGG	10
DEL.1785	NULL	inter-gene	chr1	16775409	deletion	G	GCAACTAACCCCCCA	15
DEL.1787	NULL	inter-gene	chr1	16775641	deletion	C	CGACGAGG	8
INS.1550	NULL	inter-gene	chr1	16776008	insertion	G	GGGAGCGGGGCCTCGTGC	18
DEL.1789	NULL	inter-gene	chr1	16776031	deletion	A	GGCGGGCT	8
DEL.1792	NULL	inter-gene	chr1	16778320	deletion	A	GCTGGACT	8
DEL.1797	NULL	inter-gene	chr1	16797919	deletion	C	TATAACGG	8
INS.1557	NULL	inter-gene	chr1	16798027	insertion	A	AAAGTCTTAG	10
DEL.1800	GRMZM2G147910	CDS	chr1	16803003	deletion	G	TCCGAGAC	8
INS.1561	NULL	inter-gene	chr1	16822455	insertion	C	ATGCATT	7
DEL.1802	NULL	inter-gene	chr1	16822658	deletion	A	TTGGGAGT	8
DEL.1807	NULL	inter-gene	chr1	16948564	deletion	G	CGCAGCGC	8
DEL.1808	NULL	inter-gene	chr1	16948622	deletion	T	TGTTTTGCACTGTAAACAAC	20
INS.1568	NULL	inter-gene	chr1	16951898	insertion	G	TTGTTATTTC	10
DEL.1818	NULL	inter-gene	chr1	17002366	deletion	G	TCAAGATCTATGACA	15
DEL.1819	NULL	inter-gene	chr1	17003426	deletion	C	ACTTAGTACAAG	12
DEL.1823	NULL	inter-gene	chr1	17006381	deletion	G	TGTGGTA	7
DEL.1824	NULL	inter-gene	chr1	17007581	deletion	A	AGCACAGCAC	10
INS.1581	NULL	inter-gene	chr1	17009238	insertion	C	CAAGAAA	7
DEL.1834	NULL	inter-gene	chr1	17011066	deletion	T	GAATCCATGCCCGAAAGA	18
INS.1590	GRMZM2G000427	intron	chr1	17016879	insertion	G	TAGGGAC	7
DEL.1839	NULL	inter-gene	chr1	17084886	deletion	G	ACGGATA	7
DEL.1843	NULL	inter-gene	chr1	17086707	deletion	G	TCCGGGGC	8
INS.1595	NULL	inter-gene	chr1	17178769	insertion	C	GCGCGAGCT	9
INS.1597	NULL	inter-gene	chr1	17325238	insertion	T	ATTATTTTGGGACAG	15
INS.1599	NULL	inter-gene	chr1	17487690	insertion	A	CGGAGAGAAGGC	12
DEL.1855	GRMZM2G018984	3'-UTR	chr1	17493878	deletion	T	GTACTACTACTA	12
DEL.1858	GRMZM2G018984	5'-UTR	chr1	17495175	deletion	G	CTGTCCTA	8
INS.1608	NULL	inter-gene	chr1	17510433	insertion	C	TTATCAG	7
DEL.1862	NULL	inter-gene	chr1	17512876	deletion	G	AGGTGGGAAT	10
DEL.1873	GRMZM2G496991	3'-UTR	chr1	17624863	deletion	G	TTTTGTT	7
DEL.1875	NULL	inter-gene	chr1	17626155	deletion	T	GAGCTATAAAATAAACGGCCCA	22
INS.1621	NULL	inter-gene	chr1	17681551	insertion	A	CTACAGG	7
INS.1622	NULL	inter-gene	chr1	17683042	insertion	C	CTTACAGCTTT	11
DEL.1886	NULL	inter-gene	chr1	17685123	deletion	T	AGGATAGCTAGCATC	15
DEL.1894	NULL	inter-gene	chr1	17694351	deletion	T	GACAGGCA	8
DEL.1896	GRMZM2G109480	CDS	chr1	17701524	deletion	C	AGCGCCGG	8
DEL.1898	GRMZM2G109589	intron	chr1	17715049	deletion	A	TTGTCAAT	8
INS.1641	NULL	inter-gene	chr1	17725369	insertion	A	AAGTGGTT	8
DEL.1900	NULL	inter-gene	chr1	17725482	deletion	C	GCAGCTACCCACACGAT	17
INS.1646	GRMZM2G113351	intron	chr1	17742273	insertion	A	ATGTTACTT	9
DEL.1901	NULL	inter-gene	chr1	17743111	deletion	C	ATATAGATTGG	11
DEL.1906	NULL	inter-gene	chr1	17748438	deletion	G	GAACCAAT	8
DEL.1909	NULL	inter-gene	chr1	17748951	deletion	G	ATACAAGT	8
DEL.1912	NULL	inter-gene	chr1	17784619	deletion	C	AAACGCG	7
INS.1661	NULL	inter-gene	chr1	17845855	insertion	T	GTTGTTGCCCATCGTCCTA	19
DEL.1923	NULL	inter-gene	chr1	17846709	deletion	C	CTGGCTGG	8
INS.1664	NULL	inter-gene	chr1	17848796	insertion	C	CCACCACT	8
INS.1666	NULL	inter-gene	chr1	17850708	insertion	C	CTGTGCACAT	10
DEL.1925	NULL	inter-gene	chr1	17850895	deletion	C	ATGCATGCAT	10
DEL.1928	NULL	inter-gene	chr1	17853874	deletion	A	TCATGTTTTAGTTGC	15
DEL.1929	NULL	inter-gene	chr1	17854287	deletion	A	CATGGGC	7
DEL.1932	GRMZM2G093125	CDS	chr1	17857412	deletion	A	ATGGAGATG	9
DEL.1943	NULL	inter-gene	chr1	17956477	deletion	C	CGTTGTAT	8
INS.1685	NULL	inter-gene	chr1	17958382	insertion	A	TATGTAAG	8
INS.1686	NULL	inter-gene	chr1	17965513	insertion	T	ATCTGATAC	9
DEL.1956	GRMZM2G059102	intron	chr1	17976482	deletion	C	TGACCTTAGTT	11
INS.1693	GRMZM2G059102	intron	chr1	17986521	insertion	T	ACGGTCCATCCGGTCACCTGCC	22
DEL.1962	NULL	inter-gene	chr1	17993561	deletion	A	TCTTACCCG	9
DEL.1972	NULL	inter-gene	chr1	18137073	deletion	T	CTACCTGA	8
INS.1704	NULL	inter-gene	chr1	18141293	insertion	T	AGCATGC	7
INS.1706	NULL	inter-gene	chr1	18144537	insertion	G	TTTGGTCAC	9
DEL.1974	NULL	inter-gene	chr1	18144970	deletion	T	AGCACGACC	9
DEL.1983	GRMZM2G025078	intron	chr1	18193211	deletion	G	TCTTGAGCCAT	11
DEL.1987	NULL	inter-gene	chr1	18201048	deletion	T	CACAAGCAGCGC	12
INS.1728	NULL	inter-gene	chr1	18204720	insertion	A	CTGTTGCCGCCGCTGGAGAG	20
DEL.2000	GRMZM2G106017	intron	chr1	18435494	deletion	T	TCTCAAA	7
DEL.2001	NULL	inter-gene	chr1	18438065	deletion	A	GGACAAGT	8
DEL.2002	NULL	inter-gene	chr1	18438747	deletion	T	CGACTAATCG	10
DEL.2004	NULL	inter-gene	chr1	18444928	deletion	T	GCTGGATGTGGTATA	15
DEL.2006	NULL	inter-gene	chr1	18447083	deletion	C	ACGAACTGTCGTACGAG	17
DEL.2018	NULL	inter-gene	chr1	18549328	deletion	C	TGTCCGGTGTGCCACCGGACAG	22
DEL.2025	NULL	inter-gene	chr1	18622264	deletion	T	GATGCTCCATC	11
INS.1755	NULL	inter-gene	chr1	18626896	insertion	G	TTCAGAAC	8
INS.1759	NULL	inter-gene	chr1	18627809	insertion	A	CCAGCACCACGG	12
DEL.2032	NULL	inter-gene	chr1	18627947	deletion	G	GAGAGAGAGA	10
DEL.2054	NULL	inter-gene	chr1	18837919	deletion	C	TCACTTTAATT	11
DEL.2055	NULL	inter-gene	chr1	18838099	deletion	C	TGCGACGG	8
INS.1784	NULL	inter-gene	chr1	19264569	insertion	G	CTGGAACTGGAA	12
DEL.2065	NULL	inter-gene	chr1	19316915	deletion	C	ATTTCAAATACTT	13
DEL.2067	NULL	inter-gene	chr1	19321425	deletion	A	CGACTTCATCAC	12
INS.1789	GRMZM2G154007	intron	chr1	19328116	insertion	A	TCACGGTCTTGTCTCG	16
INS.1790	GRMZM2G397055	intron	chr1	19348635	insertion	C	GTTAATAA	8
DEL.2080	GRMZM2G397055	intron	chr1	19353353	deletion	A	CGAGCCTAACAC	12
INS.1798	GRMZM2G397055	intron	chr1	19353653	insertion	G	TTCATGGACCGTCC	14
DEL.2082	GRMZM2G397055	intron	chr1	19355347	deletion	G	AGAAAAATATAGAT	14
DEL.2087	NULL	inter-gene	chr1	19357294	deletion	G	ATATGCTAT	9
DEL.2094	NULL	inter-gene	chr1	19400696	deletion	G	AGTTGTATATCTATCCACGTCATAAAAATCCT	32
INS.1811	NULL	inter-gene	chr1	19422961	insertion	G	TGACGTAC	8
DEL.2095	NULL	inter-gene	chr1	19445984	deletion	C	GGAAGGATCCT	11
INS.1812	NULL	inter-gene	chr1	19446191	insertion	G	AGTTATACATGCATCTCAA	19
INS.1815	NULL	inter-gene	chr1	19474154	insertion	G	AGATAGACACA	11
DEL.2099	GRMZM2G039129	intron	chr1	19490481	deletion	G	CTATAAAT	8
INS.1818	GRMZM2G398603	intron	chr1	19519863	insertion	T	TGTTTAGATATTGGAC	16
DEL.2104	NULL	inter-gene	chr1	19591159	deletion	G	CTTGGTGGACA	11
INS.1820	NULL	inter-gene	chr1	19633552	insertion	G	CACTACTA	8
DEL.2108	NULL	inter-gene	chr1	19638622	deletion	A	CGAGACTG	8
INS.1824	NULL	inter-gene	chr1	19638782	insertion	C	CGGCGGTCGCCT	12
DEL.2112	GRMZM2G464393	3'-UTR	chr1	19639874	deletion	G	AGTAGTGG	8
INS.1829	GRMZM2G464393	5'-UTR	chr1	19643026	insertion	T	CCGGCGA	7
INS.1830	NULL	inter-gene	chr1	19643600	insertion	A	CACGGCGGCCG	11
DEL.2120	NULL	inter-gene	chr1	19677025	deletion	A	CGGACTGATGCTCGTGG	17
DEL.2121	NULL	inter-gene	chr1	19677069	deletion	T	GCCACCTC	8
DEL.2122	NULL	inter-gene	chr1	19677172	deletion	A	AAGCTGAAAGC	11
INS.1839	NULL	inter-gene	chr1	19677627	insertion	G	GTGGTGC	7
DEL.2125	NULL	inter-gene	chr1	19679744	deletion	C	GCCTTGGCTCAAACCACTGCACCAT	25
INS.1846	NULL	inter-gene	chr1	19679793	insertion	G	CGCGATCGC	9
INS.1855	NULL	inter-gene	chr1	19815975	insertion	G	CTACGTC	7
DEL.2135	NULL	inter-gene	chr1	19950702	deletion	C	GGACAGTCTAGACTGT	16
INS.1863	NULL	inter-gene	chr1	19970332	insertion	G	AGCTATTAC	9
DEL.2140	NULL	inter-gene	chr1	19975847	deletion	C	GCTGGCTTG	9
DEL.2147	NULL	inter-gene	chr1	19976736	deletion	T	CTACCTGCCTCCGAG	15
DEL.2148	NULL	inter-gene	chr1	19977390	deletion	G	GACTAATGGCC	11
INS.1871	NULL	inter-gene	chr1	19978647	insertion	C	CTAGCAA	7
DEL.2161	NULL	inter-gene	chr1	20092678	deletion	C	ATTAGGAAA	9
DEL.2162	NULL	inter-gene	chr1	20092693	deletion	T	TTGTTAGCTGA	11
DEL.2164	NULL	inter-gene	chr1	20093178	deletion	C	TCATATT	7
INS.1886	NULL	inter-gene	chr1	20094524	insertion	A	CAGACATTATTC	12
DEL.2165	GRMZM2G003466	3'-UTR	chr1	20094981	deletion	A	TCTTCAG	7
INS.1892	GRMZM2G028136	intron	chr1	20108212	insertion	C	GTTGGGA	7
DEL.2174	NULL	inter-gene	chr1	20111284	deletion	T	ACGTGTTGAAGTTGTCGATGGAAGACCAGACGGTCGTG	38
DEL.2179	GRMZM2G028247	intron	chr1	20115556	deletion	C	ATATATAT	8
INS.1901	NULL	inter-gene	chr1	20281315	insertion	T	AGCTCGAGTC	10
DEL.2196	NULL	inter-gene	chr1	20533596	deletion	C	GCGTGCGG	8
INS.1920	NULL	inter-gene	chr1	20643288	insertion	A	GGAGGCGCGGACAGGT	16
DEL.2207	GRMZM2G013855	3'-UTR	chr1	20696740	deletion	G	CAACATACAGACTGAGG	17
INS.1924	GRMZM2G013855	5'-UTR	chr1	20698626	insertion	T	CCAATAT	7
INS.1926	NULL	inter-gene	chr1	20699051	insertion	T	TCCTTGGATAA	11
DEL.2211	NULL	inter-gene	chr1	20701302	deletion	C	ACGACACTAGACTTGTGTCGTG	22
DEL.2214	NULL	inter-gene	chr1	20705514	deletion	T	TGTTGCTGA	9
INS.1928	NULL	inter-gene	chr1	20730675	insertion	C	TGGACGA	7
DEL.2219	NULL	inter-gene	chr1	20896111	deletion	G	TTCTTCAATC	10
INS.1931	NULL	inter-gene	chr1	20902160	insertion	A	CTAGTCATGGTAG	13
DEL.2221	GRMZM2G029055	intron	chr1	20902965	deletion	C	TACGCCACTTTCTAGTCGT	19
DEL.2234	GRMZM2G111214	intron	chr1	20999049	deletion	G	TAGTGTTATAAGTGTGTACAAT	22
DEL.2250	NULL	inter-gene	chr1	21385762	deletion	T	CTAGCTGA	8
DEL.2256	NULL	inter-gene	chr1	21444142	deletion	T	TACTTGCCTATGC	13
INS.1949	NULL	inter-gene	chr1	21448336	insertion	G	CCATCTGC	8
INS.1950	NULL	inter-gene	chr1	21465091	insertion	T	TATATAGGGCAAGCCAGGC	19
DEL.2261	GRMZM2G004422	3'-UTR	chr1	21469700	deletion	G	AAAATTCGCTGTTGT	15
DEL.2262	NULL	inter-gene	chr1	21471626	deletion	C	GTGAACCGAGAT	12
DEL.2263	NULL	inter-gene	chr1	21471640	deletion	A	TCCTTGTAGGGAAAAGTT	18
INS.1956	GRMZM2G086604	intron	chr1	21527305	insertion	T	GGCAGAGT	8
DEL.2273	NULL	inter-gene	chr1	21545414	deletion	C	TTTACCCCCACAAGGA	16
DEL.2277	NULL	inter-gene	chr1	21601965	deletion	A	CCCTTGGT	8
DEL.2280	NULL	inter-gene	chr1	21681845	deletion	T	GTTCGTCCA	9
DEL.2282	GRMZM2G114232	5'-UTR	chr1	21686926	deletion	G	TGCTTGC	7
INS.1964	NULL	inter-gene	chr1	21692605	insertion	A	AGCAAGC	7
INS.1966	NULL	inter-gene	chr1	21696068	insertion	G	CTGCGAGC	8
INS.1968	NULL	inter-gene	chr1	21696203	insertion	G	ACGGAGCA	8
DEL.2286	NULL	inter-gene	chr1	21696272	deletion	T	TGCCAAGCGTGTAA	14
DEL.2289	NULL	inter-gene	chr1	21710770	deletion	A	GGGGCGCCCCCAATAATTTAAAAAAAAACAGTATT	35
INS.1974	NULL	inter-gene	chr1	21711148	insertion	T	AAAGTCAAAAGG	12
INS.1978	NULL	inter-gene	chr1	21713481	insertion	G	CGCGTTGGC	9
DEL.2299	NULL	inter-gene	chr1	21887667	deletion	T	ACAAAAATGGATG	13
INS.1989	GRMZM2G388915	intron	chr1	21990650	insertion	T	GTCTGGA	7
INS.1991	GRMZM2G388915	intron	chr1	21991522	insertion	T	ACACTATG	8
INS.1995	NULL	inter-gene	chr1	22012328	insertion	C	CTCCACTACCTTT	13
DEL.2309	NULL	inter-gene	chr1	22021002	deletion	C	ACCGGACTGTCCGGTGCGG	19
DEL.2310	NULL	inter-gene	chr1	22022092	deletion	A	TAATTTTATT	10
DEL.2324	NULL	inter-gene	chr1	22243186	deletion	A	ATTGGTTCAACTTGAG	16
INS.2004	NULL	inter-gene	chr1	22254913	insertion	G	AGTCATTGCA	10
DEL.2332	NULL	inter-gene	chr1	22378491	deletion	C	CAGATCAACTCCAT	14
INS.2011	NULL	inter-gene	chr1	22385170	insertion	A	GGAGGGAAAGTTTTGGAGTGAGCGAT	26
DEL.2339	NULL	inter-gene	chr1	22432681	deletion	C	ATTCTATG	8
DEL.2343	NULL	inter-gene	chr1	22440651	deletion	T	CTACTCGA	8
DEL.2345	NULL	inter-gene	chr1	22441038	deletion	C	CTGCATGCTATCAA	14
DEL.2347	NULL	inter-gene	chr1	22442450	deletion	G	TGCCTCTC	8
INS.2024	NULL	inter-gene	chr1	22443299	insertion	G	CTGATGC	7
DEL.2351	NULL	inter-gene	chr1	22463431	deletion	T	GAGCTGCCGCGAGTGGAGGCAGGAAGCGAG	30
DEL.2354	NULL	inter-gene	chr1	22493273	deletion	A	TCATTGATAGATCATAGATG	20
DEL.2355	NULL	inter-gene	chr1	22493353	deletion	A	CCCGTTATGG	10
DEL.2357	NULL	inter-gene	chr1	22496829	deletion	T	AGCGCCA	7
DEL.2361	GRMZM2G457178	3'-UTR	chr1	22498916	deletion	T	ACACCTGG	8
DEL.2362	GRMZM2G457201	intron	chr1	22511661	deletion	G	TGAACCAC	8
INS.2037	NULL	inter-gene	chr1	22529692	insertion	A	CATTTATGTCATTG	14
DEL.2366	GRMZM2G119104	intron	chr1	22587327	deletion	G	CACACAGTCA	10
DEL.2370	GRMZM2G119104	intron	chr1	22590948	deletion	T	TATGCGTCACC	11
INS.2044	GRMZM2G119104	intron	chr1	22593404	insertion	C	ATATATTG	8
INS.2049	NULL	inter-gene	chr1	22615651	insertion	C	ATAAAAAT	8
INS.2051	NULL	inter-gene	chr1	22633641	insertion	T	ATATAATCTAGCGGGAAACA	20
DEL.2385	NULL	inter-gene	chr1	22635024	deletion	C	GTCTACG	7
DEL.2387	NULL	inter-gene	chr1	22638368	deletion	G	AGTCTGA	7
DEL.2391	GRMZM2G055101	intron	chr1	22639552	deletion	A	CGGGTTACTAGAAAC	15
INS.2063	GRMZM2G055101	intron	chr1	22640679	insertion	C	ATACAAGTA	9
DEL.2394	NULL	inter-gene	chr1	22662593	deletion	T	CTTGATCATTGTCATCTCCAC	21
DEL.2400	NULL	inter-gene	chr1	22742896	deletion	A	ACTCCTTCG	9
DEL.2401	GRMZM2G007347	3'-UTR	chr1	22744188	deletion	G	AGTTTCA	7
INS.2077	NULL	inter-gene	chr1	22875954	insertion	T	GTATCTA	7
DEL.2413	NULL	inter-gene	chr1	22876018	deletion	G	GCTGGGAC	8
DEL.2417	NULL	inter-gene	chr1	22895268	deletion	G	TTGTGTGTA	9
INS.2086	NULL	inter-gene	chr1	22974588	insertion	A	ATTGGTTAT	9
DEL.2428	NULL	inter-gene	chr1	22976630	deletion	C	TGCGCTGCGCA	11
INS.2091	NULL	inter-gene	chr1	23054941	insertion	G	CTGTGCCTGTGC	12
INS.2106	NULL	inter-gene	chr1	23118978	insertion	C	GCCTATA	7
INS.2107	NULL	inter-gene	chr1	23119077	insertion	A	CCTGAGTTTCTGC	13
DEL.2445	NULL	inter-gene	chr1	23200861	deletion	A	TATAGTAGTATTTTCTT	17
DEL.2449	GRMZM2G005844	3'-UTR	chr1	23219375	deletion	C	TGCCACG	7
INS.2117	GRMZM2G005844	intron	chr1	23221025	insertion	C	TTTCTCTA	8
DEL.2456	NULL	inter-gene	chr1	23229189	deletion	T	TGCCAAG	7
DEL.2467	GRMZM2G005435	intron	chr1	23247697	deletion	C	TGGCTCTG	8
DEL.2470	NULL	inter-gene	chr1	23426309	deletion	C	TGATGCAG	8
INS.2130	NULL	inter-gene	chr1	23428821	insertion	G	TGTGAGTA	8
DEL.2478	GRMZM2G171073	5'-UTR	chr1	23566779	deletion	C	GCCTCGAC	8
DEL.2480	NULL	inter-gene	chr1	23588263	deletion	T	TCCCATAAA	9
INS.2139	NULL	inter-gene	chr1	23588762	insertion	G	GTCGAGA	7
INS.2143	GRMZM2G153769	intron	chr1	23605839	insertion	C	CTTAATG	7
DEL.2483	GRMZM2G153769	intron	chr1	23607975	deletion	G	AGGAAGCC	8
INS.2144	GRMZM2G153769	3'-UTR	chr1	23615732	insertion	T	GTCTCGGA	8
DEL.2485	NULL	inter-gene	chr1	23616424	deletion	A	TGGGCGCGG	9
DEL.2490	NULL	inter-gene	chr1	23654938	deletion	C	AAGAAGGG	8
DEL.2492	NULL	inter-gene	chr1	23668152	deletion	T	GCGAAAGCAAG	11
DEL.2493	NULL	inter-gene	chr1	23668270	deletion	G	CATGATGAGTACATCCCTAA	20
INS.2152	NULL	inter-gene	chr1	23733331	insertion	A	CTAGCTGC	8
DEL.2500	NULL	inter-gene	chr1	23733849	deletion	T	CCATAATTC	9
DEL.2501	NULL	inter-gene	chr1	23733982	deletion	G	GTTGGGA	7
DEL.2510	NULL	inter-gene	chr1	23933390	deletion	A	TCGTTGAT	8
DEL.2512	GRMZM2G047513	intron	chr1	23964208	deletion	A	TATTTAAT	8
DEL.2517	NULL	inter-gene	chr1	24006307	deletion	G	TTTTGCT	7
INS.2166	NULL	inter-gene	chr1	24024102	insertion	T	AACGCTAACCTC	12
INS.2170	NULL	inter-gene	chr1	24190785	insertion	A	CCCTCCG	7
DEL.2529	NULL	inter-gene	chr1	24194289	deletion	A	ATGGCAGT	8
INS.2171	NULL	inter-gene	chr1	24194343	insertion	C	CAGCCGG	7
DEL.2534	NULL	inter-gene	chr1	24194566	deletion	G	GTGCACA	7
DEL.2538	NULL	inter-gene	chr1	24196070	deletion	T	ATATGGTGATGG	12
INS.2182	NULL	inter-gene	chr1	24203491	insertion	A	ATACTCCTAT	10
INS.2188	NULL	inter-gene	chr1	24209991	insertion	C	TAGACAG	7
DEL.2547	NULL	inter-gene	chr1	24210440	deletion	G	ACGAGAGTTTGT	12
DEL.2549	NULL	inter-gene	chr1	24211068	deletion	A	CATATGCCTATC	12
DEL.2550	NULL	inter-gene	chr1	24211191	deletion	C	CTCACCCATCTTAT	14
INS.2190	NULL	inter-gene	chr1	24212407	insertion	G	GCAAGAAT	8
INS.2192	NULL	inter-gene	chr1	24213037	insertion	T	TGGCCAG	7
DEL.2555	NULL	inter-gene	chr1	24214234	deletion	A	GAATTTTTCTC	11
DEL.2559	NULL	inter-gene	chr1	24220142	deletion	A	AGACGATT	8
DEL.2560	NULL	inter-gene	chr1	24220924	deletion	G	GTGATGCGCTAACC	14
INS.2199	GRMZM2G139852	3'-UTR	chr1	24225468	insertion	T	CCTGTGC	7
INS.2210	NULL	inter-gene	chr1	24294906	insertion	G	AGCTCTA	7
INS.2213	NULL	inter-gene	chr1	24295996	insertion	G	GCTCCAACGAGGA	13
INS.2222	NULL	inter-gene	chr1	24305623	insertion	C	ACACATACAG	10
INS.2226	NULL	inter-gene	chr1	24305835	insertion	A	GCCAGCTAGCTT	12
INS.2235	NULL	inter-gene	chr1	24411863	insertion	A	ATAATGTTG	9
INS.2242	NULL	inter-gene	chr1	24462375	insertion	G	TTTCGTAC	8
INS.2244	NULL	inter-gene	chr1	24462693	insertion	A	CCGTCAATG	9
INS.2245	NULL	inter-gene	chr1	24462704	insertion	G	GTCAGAA	7
INS.2249	NULL	inter-gene	chr1	24507911	insertion	T	TGTAGCTAATGGCTAATGGTTA	22
INS.2253	NULL	inter-gene	chr1	24510545	insertion	A	TTGTCAGG	8
DEL.2595	NULL	inter-gene	chr1	24510992	deletion	C	AGAAGAG	7
DEL.2608	GRMZM2G119150	intron	chr1	24602007	deletion	C	TCTACAGTG	9
INS.2264	GRMZM2G119150	intron	chr1	24602064	insertion	A	TGCTCCAGC	9
INS.2266	GRMZM2G119150	intron	chr1	24602128	insertion	A	CTAGACG	7
INS.2279	NULL	inter-gene	chr1	24671376	insertion	C	CACCAGG	7
DEL.2625	NULL	inter-gene	chr1	24671970	deletion	A	AGCTAGC	7
INS.2285	NULL	inter-gene	chr1	24673518	insertion	C	TACGAAATGCATGGGCAGACTAATCCT	27
DEL.2633	GRMZM2G003506	intron	chr1	24676153	deletion	A	GAAGCACACATTTTCT	16
DEL.2636	GRMZM2G003506	5'-UTR	chr1	24677377	deletion	T	CCGTGTCA	8
INS.2290	NULL	inter-gene	chr1	24681405	insertion	G	TCACAAC	7
DEL.2647	NULL	inter-gene	chr1	24740030	deletion	G	CCATCGA	7
INS.2298	GRMZM2G331638	3'-UTR	chr1	24744073	insertion	T	TCTAGAC	7
DEL.2649	GRMZM2G331638	3'-UTR	chr1	24744197	deletion	G	TCACAGGC	8
DEL.2650	GRMZM2G331638	3'-UTR	chr1	24744218	deletion	G	GTGGGGA	7
INS.2302	NULL	inter-gene	chr1	24746260	insertion	A	TGCGTATGCTCG	12
DEL.2655	NULL	inter-gene	chr1	24777888	deletion	G	CAGCAGTA	8
INS.2305	NULL	inter-gene	chr1	24822313	insertion	A	CGCGAAG	7
INS.2308	NULL	inter-gene	chr1	24833091	insertion	G	AGCTGAGCTA	10
DEL.2671	NULL	inter-gene	chr1	24930963	deletion	G	TGCCCGAC	8
INS.2317	GRMZM2G376074	intron	chr1	25153110	insertion	C	GTCTATACTCTATA	14
INS.2318	GRMZM2G376074	intron	chr1	25164998	insertion	T	CGTCCTC	7
DEL.2684	NULL	inter-gene	chr1	25186533	deletion	C	CGACAGGATAGAATTTAAGGCCTGGTCTAGGT	32
DEL.2687	NULL	inter-gene	chr1	25281335	deletion	C	AATCAGGGATTGTGCT	16
INS.2324	NULL	inter-gene	chr1	25281869	insertion	C	ACGGTAAATACAATACAGTCAGGCAGCCCTCGGGCT	36
DEL.2688	NULL	inter-gene	chr1	25283116	deletion	T	TTTATTAAATA	11
DEL.2693	GRMZM2G070442	intron	chr1	25377181	deletion	A	CTGCTGCC	8
DEL.2698	NULL	inter-gene	chr1	25409948	deletion	C	TGCCACGG	8
INS.2335	GRMZM2G107815	5'-UTR	chr1	25410383	insertion	A	CCAGGAATTTTCTC	14
INS.2336	GRMZM2G107815	CDS	chr1	25411071	insertion	A	GGCCGCGGCGGC	12
INS.2339	GRMZM2G107854	intron	chr1	25420851	insertion	C	GACAGAGA	8
DEL.2705	GRMZM2G107854	intron	chr1	25421149	deletion	T	AGACTGC	7
DEL.2709	NULL	inter-gene	chr1	25423005	deletion	T	TGAGTGAA	8
INS.2353	NULL	inter-gene	chr1	25635106	insertion	A	TTCCTGTGGCC	11
DEL.2716	NULL	inter-gene	chr1	25635271	deletion	C	CGCTCTGG	8
DEL.2727	NULL	inter-gene	chr1	25702890	deletion	T	TCAGTGG	7
INS.2358	NULL	inter-gene	chr1	25703745	insertion	A	CATGTTAC	8
INS.2362	GRMZM2G015804	intron	chr1	25707293	insertion	C	ATTGTTTTACT	11
DEL.2734	NULL	inter-gene	chr1	25716220	deletion	A	TATATATATATG	12
DEL.2738	NULL	inter-gene	chr1	25747070	deletion	A	ACTGTAACACCAGG	14
DEL.2739	NULL	inter-gene	chr1	25747263	deletion	A	GGGAGGGAGG	10
DEL.2740	NULL	inter-gene	chr1	25766948	deletion	T	CTGCCTCGC	9
DEL.2746	NULL	inter-gene	chr1	25815181	deletion	T	TTACCACCGGCCGGTTCA	18
DEL.2750	NULL	inter-gene	chr1	25818423	deletion	T	CCTTCCTGCC	10
DEL.2755	NULL	inter-gene	chr1	25875817	deletion	G	CGCGCAAT	8
INS.2379	NULL	inter-gene	chr1	25883646	insertion	T	CAAAATCAATGTAAA	15
INS.2380	GRMZM2G094444	intron	chr1	25885828	insertion	T	ATATTTACTAGATTTGG	17
DEL.2762	NULL	inter-gene	chr1	26035753	deletion	A	ATGTGACT	8
INS.2388	NULL	inter-gene	chr1	26049248	insertion	A	GAATGCTTAGT	11
DEL.2770	NULL	inter-gene	chr1	26169979	deletion	T	GCAATATGATATG	13
DEL.2775	NULL	inter-gene	chr1	26197290	deletion	A	TCATATTGGAT	11
DEL.2776	GRMZM2G079823	CDS	chr1	26200971	deletion	A	TTGCTCCTGTTG	12
DEL.2778	NULL	inter-gene	chr1	26204805	deletion	A	AATCCTCCCTATTCAATTTTGAGTAAGAAGGGATTT	36
INS.2406	GRMZM2G098714	intron	chr1	26326939	insertion	C	TCACCTAG	8
DEL.2789	NULL	inter-gene	chr1	26331295	deletion	G	CTTACAA	7
DEL.2790	NULL	inter-gene	chr1	26331744	deletion	C	GCTCCCG	7
DEL.2791	NULL	inter-gene	chr1	26332009	deletion	T	AATAACCACTAACATC	16
INS.2413	NULL	inter-gene	chr1	26424836	insertion	A	ACTATCAAG	9
INS.2415	NULL	inter-gene	chr1	26426573	insertion	G	CCAATAGC	8
INS.2418	NULL	inter-gene	chr1	26427698	insertion	T	AGCCAAC	7
DEL.2805	NULL	inter-gene	chr1	26534604	deletion	G	CACCGGACAATCCGGTGCGC	20
DEL.2818	GRMZM2G099522	intron	chr1	26675824	deletion	C	GCCCTATG	8
DEL.2819	GRMZM2G099522	intron	chr1	26679278	deletion	C	TATATGTGCAC	11
DEL.2825	GRMZM2G099767	intron	chr1	26701371	deletion	A	AACACTC	7
DEL.2826	GRMZM2G099767	intron	chr1	26701694	deletion	A	TTCTGCC	7
DEL.2832	NULL	inter-gene	chr1	26818048	deletion	C	CAGACTG	7
INS.2471	NULL	inter-gene	chr1	26824173	insertion	G	CTGGATGC	8
INS.2472	NULL	inter-gene	chr1	26825011	insertion	G	TTACAAAC	8
INS.2474	GRMZM2G128665	3'-UTR	chr1	26825310	insertion	T	AATGTGT	7
DEL.2843	NULL	inter-gene	chr1	26949311	deletion	G	CATGCATGAGATC	13
INS.2480	NULL	inter-gene	chr1	26949457	insertion	C	TCTTCTAG	8
DEL.2853	NULL	inter-gene	chr1	26965723	deletion	G	TTCGGTAC	8
DEL.2865	NULL	inter-gene	chr1	27107976	deletion	A	TGATGGAT	8
DEL.2868	NULL	inter-gene	chr1	27115958	deletion	C	AACGCATGTCCCAGACCTCCG	21
DEL.2870	AC208897.3_FG003	intron	chr1	27118400	deletion	C	TCGCTAG	7
DEL.2877	AC208897.3_FG004	intron	chr1	27125415	deletion	T	CGTACGCGA	9
INS.2502	NULL	inter-gene	chr1	27129428	insertion	C	ACGTCTG	7
DEL.2885	NULL	inter-gene	chr1	27129549	deletion	C	TGACGAG	7
DEL.2890	NULL	inter-gene	chr1	27137951	deletion	A	TCGAGGACGG	10
INS.2514	NULL	inter-gene	chr1	27140182	insertion	G	TGTCACAC	8
DEL.2899	NULL	inter-gene	chr1	27141623	deletion	A	TCGCCTCC	8
DEL.2908	NULL	inter-gene	chr1	27158811	deletion	C	AGGGACT	7
DEL.2911	NULL	inter-gene	chr1	27175164	deletion	C	CGTGCACG	8
INS.2530	NULL	inter-gene	chr1	27209569	insertion	A	AAGCGTC	7
INS.2532	NULL	inter-gene	chr1	27223191	insertion	A	CTTTTGG	7
DEL.2914	NULL	inter-gene	chr1	27245032	deletion	G	CGATGGC	7
DEL.2915	NULL	inter-gene	chr1	27245051	deletion	C	CGGACAGTCCGATGCACCAT	20
INS.2534	NULL	inter-gene	chr1	27245943	insertion	T	ATGTATATTCTTCG	14
INS.2544	GRMZM2G157580	intron	chr1	27380671	insertion	C	GTAGGGTGAATG	12
INS.2545	GRMZM2G157580	intron	chr1	27381861	insertion	T	GGAACCTGAACAAGA	15
INS.2546	NULL	inter-gene	chr1	27385155	insertion	G	CGGCGGA	7
DEL.2934	AC197545.3_FG002	intron	chr1	27403613	deletion	G	TGTCTTAGGATCCCACTACCATATTG	26
DEL.2942	GRMZM2G164965	intron	chr1	27502819	deletion	A	TCATATTTTGTCT	13
DEL.2943	NULL	inter-gene	chr1	27503914	deletion	A	ACAAAAGCATG	11
DEL.2945	NULL	inter-gene	chr1	27504528	deletion	C	GACGCCGAACGAT	13
INS.2564	NULL	inter-gene	chr1	27524044	insertion	A	TCTCTAAT	8
DEL.2947	NULL	inter-gene	chr1	27524096	deletion	G	TCCTAGTC	8
INS.2566	NULL	inter-gene	chr1	27553420	insertion	T	ACCGTACGCACGC	13
DEL.2958	NULL	inter-gene	chr1	27625569	deletion	C	TGCCACGG	8
DEL.2959	NULL	inter-gene	chr1	27626230	deletion	G	GGCCCTC	7
DEL.2961	GRMZM2G111324	intron	chr1	27627271	deletion	T	GGAATACAATTTAC	14
INS.2575	GRMZM2G111324	intron	chr1	27628269	insertion	C	GTGGGCACT	9
DEL.2971	NULL	inter-gene	chr1	27634512	deletion	A	GCTGACAGGAATAACTAATT	20
DEL.2974	GRMZM2G411653	intron	chr1	27647331	deletion	G	AAGAGTTC	8
INS.2589	NULL	inter-gene	chr1	27797506	insertion	T	GGATCAA	7
INS.2598	NULL	inter-gene	chr1	27815605	insertion	T	ATCTCGAC	8
DEL.3006	NULL	inter-gene	chr1	27836001	deletion	C	CCTCTATATAT	11
DEL.3007	NULL	inter-gene	chr1	27846044	deletion	T	ATTCTTTAG	9
INS.2607	NULL	inter-gene	chr1	27846104	insertion	A	ATAATACCTAGACCATGTTTTAAACC	26
INS.2608	NULL	inter-gene	chr1	27846163	insertion	C	AGCTCCCT	8
INS.2610	NULL	inter-gene	chr1	27846755	insertion	T	ACCTCTAG	8
DEL.3010	NULL	inter-gene	chr1	27860641	deletion	A	GCGAATAT	8
DEL.3011	GRMZM2G342685	intron	chr1	27861736	deletion	A	TATATGAT	8
DEL.3013	NULL	inter-gene	chr1	27875985	deletion	G	TGGAGAGTGGAGAC	14
DEL.3023	NULL	inter-gene	chr1	27894625	deletion	T	AGAGCATA	8
DEL.3028	GRMZM2G040561	intron	chr1	27898863	deletion	A	GTGGTCCT	8
DEL.3041	NULL	inter-gene	chr1	27981787	deletion	G	CGCCCAGTCTGTAAATGGGCC	21
INS.2630	NULL	inter-gene	chr1	27981931	insertion	A	TGCCTAC	7
INS.2634	NULL	inter-gene	chr1	28068726	insertion	C	CTGCTTCTTGCCTGCTCATCGGGCCCTGTTGCT	33
INS.2636	GRMZM2G128613	intron	chr1	28071959	insertion	G	TGCTCCA	7
INS.2639	NULL	inter-gene	chr1	28102181	insertion	T	AAAGTGCA	8
INS.2644	NULL	inter-gene	chr1	28213677	insertion	A	ATCCATATG	9
DEL.3059	NULL	inter-gene	chr1	28213776	deletion	A	CCTACTCAAT	10
DEL.3068	NULL	inter-gene	chr1	28326626	deletion	C	TGTTCGTTGGGCG	13
DEL.3071	NULL	inter-gene	chr1	28365168	deletion	C	TCACCCAG	8
INS.2652	NULL	inter-gene	chr1	28386648	insertion	A	CCTGACCTGG	10
DEL.3084	NULL	inter-gene	chr1	28389199	deletion	C	GTGTGTA	7
INS.2656	NULL	inter-gene	chr1	28399828	insertion	A	TAGGTCTGGCCACTTGGGC	19
DEL.3090	NULL	inter-gene	chr1	28403148	deletion	C	GGCATAT	7
DEL.3091	NULL	inter-gene	chr1	28415844	deletion	T	GCATGATATACCA	13
INS.2663	GRMZM2G099860	3'-UTR	chr1	28446326	insertion	A	TGTTTGTGAGGCTT	14
INS.2666	NULL	inter-gene	chr1	28460528	insertion	C	TCGTTCCCT	9
DEL.3098	NULL	inter-gene	chr1	28460812	deletion	C	TGCGAGTCCCGTGGG	15
DEL.3099	GRMZM2G118485	intron	chr1	28526942	deletion	G	CACTGTGC	8
DEL.3102	NULL	inter-gene	chr1	28594304	deletion	C	GACACACGTAA	11
INS.2676	NULL	inter-gene	chr1	28608267	insertion	G	GCAGGCC	7
DEL.3104	NULL	inter-gene	chr1	28608544	deletion	G	TTCAAGTC	8
DEL.3108	NULL	inter-gene	chr1	28610905	deletion	T	TATACTA	7
DEL.3121	NULL	inter-gene	chr1	29233342	deletion	C	CGCAAGGT	8
INS.2682	NULL	inter-gene	chr1	29250340	insertion	C	ATGCATG	7
DEL.3126	NULL	inter-gene	chr1	29252320	deletion	G	TAGTGGGC	8
INS.2685	GRMZM2G180458	3'-UTR	chr1	29256044	insertion	G	TATCTAAGATAA	12
INS.2687	NULL	inter-gene	chr1	29309798	insertion	G	ATAACATCAA	10
DEL.3140	GRMZM2G012126	intron	chr1	29359858	deletion	T	CCATGAGA	8
INS.2693	NULL	inter-gene	chr1	29361810	insertion	G	AAGCAAAGCA	10
DEL.3144	NULL	inter-gene	chr1	29362306	deletion	T	AGTCCTAAGA	10
DEL.3145	NULL	inter-gene	chr1	29391414	deletion	C	AAATTAACTAGTG	13
INS.2694	GRMZM2G153536	CDS	chr1	29514156	insertion	A	GCGGCGGCG	9
INS.2696	NULL	inter-gene	chr1	29515690	insertion	T	TCACGCTGCAAGCGCGCGCGC	21
DEL.3166	NULL	inter-gene	chr1	29519114	deletion	C	TATCAGGTACTATG	14
INS.2704	NULL	inter-gene	chr1	29539843	insertion	A	TAGATGCATACAT	13
INS.2721	NULL	inter-gene	chr1	29614163	insertion	T	CGATCTG	7
DEL.3187	NULL	inter-gene	chr1	29617297	deletion	T	TGATCCCTAAAACTTGAA	18
DEL.3189	NULL	inter-gene	chr1	29638760	deletion	T	CCACATTTCCAGA	13
INS.2730	NULL	inter-gene	chr1	29652366	insertion	T	TTGTACAA	8
INS.2736	NULL	inter-gene	chr1	29682317	insertion	G	AGGGAGAC	8
DEL.3210	NULL	inter-gene	chr1	29689625	deletion	G	CTGCACGC	8
INS.2741	NULL	inter-gene	chr1	29689812	insertion	A	GTTAGCT	7
DEL.3227	NULL	inter-gene	chr1	30282157	deletion	T	CCACCGGTCGTTAGAAAGAAGG	22
INS.2757	NULL	inter-gene	chr1	30284996	insertion	C	AGTATCAGTGCCCT	14
INS.2768	NULL	inter-gene	chr1	30349572	insertion	T	CGGAGCTAGAGAATAATGCAG	21
DEL.3249	GRMZM2G065635	intron	chr1	30538889	deletion	G	TTCGTCTTC	9
INS.2786	NULL	inter-gene	chr1	30684290	insertion	G	ATACATC	7
INS.2789	NULL	inter-gene	chr1	30688134	insertion	C	TGTGATATAG	10
INS.2793	NULL	inter-gene	chr1	30744177	insertion	G	CCCAGAGT	8
INS.2798	NULL	inter-gene	chr1	30792244	insertion	C	TCACTTGA	8
DEL.3274	NULL	inter-gene	chr1	31066421	deletion	G	CTCTCTGC	8
DEL.3278	GRMZM2G116292	intron	chr1	31077610	deletion	A	TTATAGGAAAAGGTTAAACCCTATTTCCCTTTC	33
DEL.3280	GRMZM2G116292	intron	chr1	31147784	deletion	G	TGTCCTCATGGGGCACCGGACAGTCCGGTGCCGCACCG	38
INS.2802	GRMZM2G116292	intron	chr1	31147872	insertion	C	ACAGTCCAGTGCGCCG	16
INS.2806	GRMZM2G116823	intron	chr1	31207887	insertion	A	CAGCTGT	7
DEL.3290	GRMZM2G116846	intron	chr1	31243589	deletion	C	GTAGCTCTAGCCT	13
DEL.3294	NULL	inter-gene	chr1	31244997	deletion	G	GTGCAGGCT	9
DEL.3295	NULL	inter-gene	chr1	31245578	deletion	A	ATCTCTTGG	9
DEL.3297	NULL	inter-gene	chr1	31247372	deletion	T	TAGTGATC	8
DEL.3307	GRMZM2G147603	intron	chr1	31593892	deletion	C	GTCCTGGTCGTCCGACTTATGT	22
INS.2815	GRMZM2G465595	intron	chr1	31766631	insertion	T	GATCGAGG	8
DEL.3320	NULL	inter-gene	chr1	31775382	deletion	A	CAGTCACAG	9
DEL.3325	NULL	inter-gene	chr1	31776472	deletion	G	CAGCGCAGGGGC	12
DEL.3326	NULL	inter-gene	chr1	31776556	deletion	T	ATAGGCCC	8
DEL.3327	NULL	inter-gene	chr1	31777168	deletion	T	GGTATAATTGTTTA	14
DEL.3331	NULL	inter-gene	chr1	31833266	deletion	C	TATCAACCCATGCCGCCT	18
DEL.3358	NULL	inter-gene	chr1	32021514	deletion	G	TCCGTAC	7
INS.2851	NULL	inter-gene	chr1	32050397	insertion	T	GTGTAGCTG	9
INS.2855	NULL	inter-gene	chr1	32051582	insertion	C	CGTCCCTGTT	10
DEL.3362	GRMZM2G152477	intron	chr1	32052415	deletion	T	CAACCGTTGTGAG	13
DEL.3369	NULL	inter-gene	chr1	32250348	deletion	C	ATGCATGGTCCAGCACAGCAGCTGGG	26
INS.2861	NULL	inter-gene	chr1	32357755	insertion	A	TTTAGGTT	8
INS.2867	GRMZM2G104255	3'-UTR	chr1	32403206	insertion	G	TTGTAAC	7
DEL.3378	NULL	inter-gene	chr1	32404356	deletion	C	AATATTGACA	10
DEL.3381	NULL	inter-gene	chr1	32513876	deletion	C	TTGCACGGGTGCTCCAACGAG	21
DEL.3386	NULL	inter-gene	chr1	32539583	deletion	G	CCCCTGC	7
DEL.3387	GRMZM5G849530	intron	chr1	32540421	deletion	G	GAGCCCGGAGTCA	13
DEL.3394	NULL	inter-gene	chr1	32600400	deletion	G	CAGGGGTA	8
DEL.3395	NULL	inter-gene	chr1	32600415	deletion	T	CCCAAATGTC	10
INS.2887	NULL	inter-gene	chr1	32604249	insertion	A	CCTGCACACCAC	12
DEL.3404	NULL	inter-gene	chr1	32605130	deletion	A	CCTTGACCCGT	11
DEL.3409	NULL	inter-gene	chr1	32651167	deletion	A	CCTTGGGCCT	10
DEL.3412	NULL	inter-gene	chr1	32652290	deletion	G	GAGAACCATAC	11
DEL.3413	NULL	inter-gene	chr1	32652305	deletion	G	AAGTGCCTCT	10
DEL.3416	NULL	inter-gene	chr1	32653314	deletion	T	TCTAAAG	7
DEL.3420	NULL	inter-gene	chr1	32655709	deletion	G	TCCTAGAGCAA	11
INS.2894	NULL	inter-gene	chr1	32655856	insertion	T	TGTAGTTTTAACATATGAC	19
DEL.3423	NULL	inter-gene	chr1	32661181	deletion	A	CCCCAATAAATAC	13
INS.2908	NULL	inter-gene	chr1	32834600	insertion	A	CACATAATCAAGACACCGATGACTTCATTCACATAACTC	39
DEL.3437	GRMZM2G147942	3'-UTR	chr1	32836351	deletion	G	CCAGTGG	7
INS.2917	GRMZM2G077942	intron	chr1	32870268	insertion	A	TATGTTA	7
INS.2919	NULL	inter-gene	chr1	32871812	insertion	T	CTGTAGGGAGAATCTGAGTA	20
DEL.3445	GRMZM2G108138	intron	chr1	33114697	deletion	G	CGTTTCAACGTTTTAT	16
DEL.3450	GRMZM2G108138	intron	chr1	33117148	deletion	G	CCCAAGAGGGC	11
INS.2927	GRMZM2G108138	3'-UTR	chr1	33118236	insertion	A	GTAACGTTACCTCGG	15
INS.2929	NULL	inter-gene	chr1	33118597	insertion	C	AGGCGCA	7
INS.2940	NULL	inter-gene	chr1	33162406	insertion	A	CTGATGCCCAGGTG	14
DEL.3466	NULL	inter-gene	chr1	33214693	deletion	T	CTCATCACCGCGCCCATGTC	20
DEL.3467	GRMZM2G346861	intron	chr1	33215697	deletion	T	ATTGCCAA	8
INS.2949	GRMZM2G346861	5'-UTR	chr1	33217083	insertion	C	AGTACCTAGCTAGC	14
INS.2951	NULL	inter-gene	chr1	33219163	insertion	C	GTTCCAGT	8
DEL.3479	GRMZM2G159110	intron	chr1	33269763	deletion	T	CTAGTTCTA	9
DEL.3484	NULL	inter-gene	chr1	33278619	deletion	G	CTGCGGCC	8
DEL.3486	NULL	inter-gene	chr1	33286593	deletion	G	TGCCTGA	7
DEL.3487	NULL	inter-gene	chr1	33286613	deletion	G	GTGGCGTGGC	10
DEL.3490	NULL	inter-gene	chr1	33288004	deletion	C	ATATAACT	8
DEL.3502	GRMZM2G149481	intron	chr1	33318876	deletion	G	GGCCTGTGGCCTGT	14
DEL.3507	GRMZM2G149481	intron	chr1	33320252	deletion	T	CAACAAGGC	9
INS.2976	NULL	inter-gene	chr1	33382599	insertion	C	ACGAATG	7
DEL.3514	NULL	inter-gene	chr1	33383109	deletion	C	ATACATCCTGCGCGG	15
INS.2977	NULL	inter-gene	chr1	33383754	insertion	G	CGGATGGACTCATGATCAA	19
DEL.3518	NULL	inter-gene	chr1	33384199	deletion	G	TCGGTAAGCCGGCA	14
DEL.3525	NULL	inter-gene	chr1	33405543	deletion	A	CTAGTGT	7
INS.2978	NULL	inter-gene	chr1	33405845	insertion	T	TTTATAGCTGCTCTATGA	18
INS.2981	GRMZM2G149624	CDS	chr1	33415476	insertion	C	ACTACCTGG	9
DEL.3535	NULL	inter-gene	chr1	33416760	deletion	G	GTTGTGGAGATC	12
DEL.3541	NULL	inter-gene	chr1	33447285	deletion	G	TACCTTGC	8
DEL.3547	NULL	inter-gene	chr1	33630777	deletion	A	CCTAGAAT	8
INS.2988	NULL	inter-gene	chr1	33633158	insertion	G	AGGCGGAGAGGACAGCT	17
DEL.3554	NULL	inter-gene	chr1	33634430	deletion	A	TGCACCTCATCTGG	14
DEL.3555	NULL	inter-gene	chr1	33671424	deletion	C	AAACAGT	7
INS.2998	NULL	inter-gene	chr1	33714209	insertion	T	ATGAGGATGGATCAAACATG	20
INS.3000	NULL	inter-gene	chr1	33801014	insertion	C	CAGCCACCA	9
DEL.3565	GRMZM2G410603	CDS	chr1	33823582	deletion	G	TACAGTCA	8
INS.3013	NULL	inter-gene	chr1	33831615	insertion	T	CGTCGGC	7
DEL.3573	NULL	inter-gene	chr1	33844572	deletion	T	CCAGCTGGGAAACTGTTAC	19
INS.3015	GRMZM2G035552	5'-UTR	chr1	33878584	insertion	C	ACCGCACA	8
INS.3016	GRMZM2G035552	5'-UTR	chr1	33878604	insertion	A	CATCTCGGCAAGCGGCAG	18
DEL.3583	GRMZM2G035461	intron	chr1	33884642	deletion	A	CCCATTTACTGTC	13
DEL.3585	GRMZM2G035461	intron	chr1	33886836	deletion	C	AACACTTGAGGTCACAA	17
DEL.3586	GRMZM2G035461	intron	chr1	33888061	deletion	A	GATCTCTAAGTGCT	14
INS.3024	GRMZM2G321033	intron	chr1	33955409	insertion	T	GTATCTGTGACGTCAAATA	19
INS.3038	NULL	inter-gene	chr1	34323650	insertion	A	TGCCATT	7
DEL.3602	NULL	inter-gene	chr1	34324116	deletion	G	ATGTAGCC	8
DEL.3603	GRMZM2G102483	3'-UTR	chr1	34386270	deletion	T	ACAAGATG	8
DEL.3611	NULL	inter-gene	chr1	34593990	deletion	T	GCCGTCCGTGTGGAGACG	18
INS.3050	NULL	inter-gene	chr1	34625366	insertion	G	AGTTATAC	8
DEL.3621	GRMZM2G058870	intron	chr1	34669321	deletion	A	TAACTGT	7
DEL.3622	NULL	inter-gene	chr1	34720230	deletion	C	TATTTAATGAGAT	13
DEL.3630	NULL	inter-gene	chr1	34806161	deletion	G	ACGACAAGGTAGGAGA	16
INS.3060	NULL	inter-gene	chr1	34814074	insertion	C	ATAATTATTAT	11
INS.3065	NULL	inter-gene	chr1	34821449	insertion	A	AGGACTTT	8
INS.3069	NULL	inter-gene	chr1	34926455	insertion	T	TATTTATATAGCAGGCTAC	19
DEL.3653	GRMZM2G019260	intron	chr1	34943792	deletion	A	TCACTACTAA	10
INS.3081	GRMZM2G019260	intron	chr1	34944000	insertion	G	AATCCAA	7
INS.3082	GRMZM2G019260	intron	chr1	34944217	insertion	T	AATACCT	7
DEL.3659	NULL	inter-gene	chr1	34949293	deletion	G	CTCCGGCA	8
INS.3087	NULL	inter-gene	chr1	34949365	insertion	C	CCGTTTGG	8
INS.3090	NULL	inter-gene	chr1	34951963	insertion	C	AAGAAACATTTATATG	16
INS.3092	NULL	inter-gene	chr1	34953988	insertion	C	TTGCCTAG	8
DEL.3669	NULL	inter-gene	chr1	34960831	deletion	C	ATGCATTG	8
INS.3095	NULL	inter-gene	chr1	34991759	insertion	G	TATAACTTTATGTTATTGTA	20
DEL.3671	NULL	inter-gene	chr1	34992223	deletion	T	GTAGCACACATG	12
DEL.3674	NULL	inter-gene	chr1	34998601	deletion	A	TTTTGATACC	10
INS.3103	GRMZM2G136513	3'-UTR	chr1	35132602	insertion	T	GAACAACATAGAAGTCAGAACAATGTAGAAGTCAA	35
INS.3106	GRMZM2G136513	intron	chr1	35135065	insertion	T	CGATATAC	8
INS.3113	NULL	inter-gene	chr1	35183549	insertion	A	ATAGTATTCTAC	12
INS.3114	NULL	inter-gene	chr1	35183958	insertion	G	TCCCGAC	7
INS.3115	NULL	inter-gene	chr1	35190073	insertion	G	CGCACTCA	8
INS.3116	NULL	inter-gene	chr1	35193158	insertion	G	TATGATCATCT	11
DEL.3692	NULL	inter-gene	chr1	35210191	deletion	A	TCTCTATTCCC	11
DEL.3695	NULL	inter-gene	chr1	35218423	deletion	G	ATTGGATGGACTAAAATCTTCTATTT	26
INS.3120	NULL	inter-gene	chr1	35237202	insertion	A	CCCTGTG	7
DEL.3697	NULL	inter-gene	chr1	35238078	deletion	C	TTGAACGG	8
INS.3121	NULL	inter-gene	chr1	35238514	insertion	G	TTTGGTGA	8
DEL.3699	NULL	inter-gene	chr1	35239364	deletion	A	CCACCGT	7
DEL.3710	GRMZM2G127123	intron	chr1	35581533	deletion	C	TGCATGTATGGTTCCTTCGACA	22
INS.3140	NULL	inter-gene	chr1	35654140	insertion	G	ACATGCTT	8
INS.3141	GRMZM2G050825	3'-UTR	chr1	35654556	insertion	T	ATTGGACA	8
DEL.3720	GRMZM2G050825	intron	chr1	35656063	deletion	A	GAGATTGGAGG	11
DEL.3722	GRMZM2G050825	intron	chr1	35659418	deletion	G	CTTTTAA	7
DEL.3730	GRMZM2G001696	3'-UTR	chr1	35740084	deletion	C	GCCTGTCT	8
INS.3145	GRMZM2G001696	3'-UTR	chr1	35740112	insertion	T	CTGGTCT	7
DEL.3732	GRMZM2G001696	intron	chr1	35741254	deletion	C	GTCCCTA	7
DEL.3735	NULL	inter-gene	chr1	35746602	deletion	A	CCACGACCG	9
DEL.3741	NULL	inter-gene	chr1	35757895	deletion	T	ACGAAGGCCG	10
DEL.3744	GRMZM5G815823	intron	chr1	35808914	deletion	A	AAGTGAAG	8
DEL.3749	AC177941.3_FG006	CDS	chr1	35848838	deletion	G	ACTCCGCC	8
DEL.3751	NULL	inter-gene	chr1	35884156	deletion	A	TTTGAATTTTT	11
DEL.3752	NULL	inter-gene	chr1	35884473	deletion	T	GCACGGCA	8
DEL.3753	NULL	inter-gene	chr1	35884860	deletion	G	TTCCCAAC	8
DEL.3754	NULL	inter-gene	chr1	35885588	deletion	T	GTGTGAA	7
DEL.3755	NULL	inter-gene	chr1	35886324	deletion	C	TTCCAGG	7
DEL.3756	NULL	inter-gene	chr1	35915377	deletion	T	GTCTGAAATTTTGCAGATAAATATTGCA	28
DEL.3760	GRMZM2G174589	intron	chr1	35926809	deletion	T	GTATTGTCCCTCGTCGTTG	19
DEL.3762	GRMZM2G174589	intron	chr1	35927511	deletion	C	GTCAGCACCCGCTCTCCTTTAACTTTGTCAGCA	33
INS.3173	NULL	inter-gene	chr1	35969881	insertion	G	ATGAGAAT	8
DEL.3770	NULL	inter-gene	chr1	35985318	deletion	A	TGGAGCGG	8
INS.3177	NULL	inter-gene	chr1	35987434	insertion	T	CTTAACATA	9
DEL.3772	NULL	inter-gene	chr1	35987671	deletion	C	GATTCCCCT	9
DEL.3778	GRMZM5G872118	intron	chr1	35991824	deletion	A	TATAACCTGTTG	12
DEL.3779	GRMZM5G872118	intron	chr1	35992047	deletion	C	ATTCTAA	7
DEL.3782	NULL	inter-gene	chr1	36050841	deletion	A	GTGATGAAT	9
DEL.3786	NULL	inter-gene	chr1	36127612	deletion	A	GTCTTAGAAATGAGAATGCC	20
INS.3195	NULL	inter-gene	chr1	36203377	insertion	G	ATCCCATCTCTC	12
INS.3203	NULL	inter-gene	chr1	36231564	insertion	T	ATGCAACC	8
INS.3208	NULL	inter-gene	chr1	36345298	insertion	G	TCAGCAC	7
INS.3209	NULL	inter-gene	chr1	36345316	insertion	A	CACCCAGATCCTCTAC	16
DEL.3804	NULL	inter-gene	chr1	36348456	deletion	G	ACTAAAT	7
INS.3211	NULL	inter-gene	chr1	36348832	insertion	G	TAGCACCATGTGTAACTACACTAT	24
INS.3212	NULL	inter-gene	chr1	36350760	insertion	T	TTTGTAGGA	9
INS.3213	NULL	inter-gene	chr1	36350955	insertion	A	CTGTGTAGT	9
DEL.3805	NULL	inter-gene	chr1	36351222	deletion	G	CACGAGCGTTTTCCCAATAAATGAC	25
DEL.3811	NULL	inter-gene	chr1	36416865	deletion	C	AGGAGCT	7
DEL.3820	NULL	inter-gene	chr1	36667740	deletion	C	AGGACAA	7
DEL.3823	NULL	inter-gene	chr1	36714990	deletion	C	GCCTGCGT	8
INS.3232	NULL	inter-gene	chr1	36748823	insertion	T	CTATTTATAGACC	13
INS.3235	NULL	inter-gene	chr1	36763094	insertion	C	CATTGGCGCCAT	12
INS.3241	NULL	inter-gene	chr1	36799822	insertion	A	GCGCCGGC	8
DEL.3826	GRMZM2G150827	5'-UTR	chr1	36800017	deletion	T	AGTTCCC	7
DEL.3827	NULL	inter-gene	chr1	36828209	deletion	C	AGCATCATT	9
DEL.3833	NULL	inter-gene	chr1	36832947	deletion	T	CGACATGAACG	11
INS.3252	NULL	inter-gene	chr1	36833085	insertion	G	TTGGCAT	7
INS.3253	NULL	inter-gene	chr1	36833109	insertion	T	GTTATGTTGG	10
INS.3254	NULL	inter-gene	chr1	36896633	insertion	A	ATCGATTCGTCAGT	14
DEL.3835	NULL	inter-gene	chr1	36897479	deletion	A	CTCTGTT	7
DEL.3839	NULL	inter-gene	chr1	36916100	deletion	G	CTCGCTCGCT	10
INS.3259	NULL	inter-gene	chr1	36916172	insertion	C	GCATGCAT	8
DEL.3847	GRMZM2G072342	5'-UTR	chr1	36917865	deletion	A	AGCAACAGTCGCCCCCCAAGGATCCG	26
DEL.3856	GRMZM2G105362	CDS	chr1	36973165	deletion	T	CTCCCCCTCCTCCTCCTCCTC	21
INS.3269	GRMZM2G105362	3'-UTR	chr1	36974657	insertion	G	GTACTTT	7
DEL.3858	GRMZM2G105362	3'-UTR	chr1	36974800	deletion	C	TGAATTCGTCTTG	13
DEL.3865	NULL	inter-gene	chr1	37081415	deletion	T	GCGGGACAAATCC	13
INS.3277	NULL	inter-gene	chr1	37113176	insertion	C	CCATTAAT	8
INS.3281	NULL	inter-gene	chr1	37126362	insertion	A	TCATTTG	7
DEL.3872	NULL	inter-gene	chr1	37128601	deletion	T	TAAATTCGAAAGCGCC	16
DEL.3873	NULL	inter-gene	chr1	37129194	deletion	T	CGCAGGC	7
INS.3290	NULL	inter-gene	chr1	37135158	insertion	C	GGCAGCGTCCCGCTCGG	17
DEL.3884	NULL	inter-gene	chr1	37150811	deletion	T	ATCACCATA	9
INS.3301	NULL	inter-gene	chr1	37153336	insertion	T	TTGGAGTACGGC	12
INS.3302	NULL	inter-gene	chr1	37153339	insertion	C	GGCCTGTGTGGTGCTGT	17
INS.3310	NULL	inter-gene	chr1	37201906	insertion	C	ATCATCA	7
INS.3318	NULL	inter-gene	chr1	37319230	insertion	G	GTGGTGA	7
INS.3321	NULL	inter-gene	chr1	37361803	insertion	C	CAAGAATTGG	10
INS.3325	NULL	inter-gene	chr1	37412972	insertion	C	ATTGCGTT	8
DEL.3920	GRMZM2G066120	intron	chr1	37469148	deletion	A	TGATGGCA	8
DEL.3924	NULL	inter-gene	chr1	37532193	deletion	A	GTACAAGTT	9
DEL.3929	NULL	inter-gene	chr1	37715167	deletion	C	ACTTCCCTTGTGTATAA	17
DEL.3934	NULL	inter-gene	chr1	38243364	deletion	G	TCTGGAC	7
DEL.3936	NULL	inter-gene	chr1	38243440	deletion	T	CTGCGCA	7
DEL.3937	GRMZM2G049190	intron	chr1	38245217	deletion	C	CAAAAAA	7
INS.3341	NULL	inter-gene	chr1	38311009	insertion	A	ACTACTG	7
INS.3349	NULL	inter-gene	chr1	38442676	insertion	A	TATATTGAG	9
INS.3352	NULL	inter-gene	chr1	38446863	insertion	G	ATCTGGA	7
DEL.3961	NULL	inter-gene	chr1	38527413	deletion	A	GATGAACAGT	10
INS.3358	GRMZM2G012566	5'-UTR	chr1	38549262	insertion	T	GGCTTCAC	8
DEL.3967	GRMZM2G012566	5'-UTR	chr1	38549352	deletion	G	TAGAGATTA	9
DEL.3972	NULL	inter-gene	chr1	38615277	deletion	G	GCTTGGGC	8
INS.3365	NULL	inter-gene	chr1	38616107	insertion	T	GTCCCAACAATC	12
DEL.3974	NULL	inter-gene	chr1	38616360	deletion	G	AATGCCATGCC	11
DEL.3975	GRMZM2G481529	3'-UTR	chr1	38633034	deletion	G	TCAATAGA	8
INS.3370	GRMZM2G481529	CDS	chr1	38633321	insertion	A	CATAGCGC	8
INS.3371	NULL	inter-gene	chr1	38724959	insertion	A	GGCCAGAT	8
INS.3372	NULL	inter-gene	chr1	38725647	insertion	C	CGCGGCA	7
INS.3373	GRMZM2G046274	5'-UTR	chr1	38725777	insertion	T	CTACCAGG	8
DEL.3979	GRMZM2G046274	intron	chr1	38733304	deletion	T	TCCTCGAC	8
DEL.3980	GRMZM2G046274	intron	chr1	38738374	deletion	C	TTAGAAG	7
DEL.3981	NULL	inter-gene	chr1	38740634	deletion	G	GCTCAGC	7
DEL.3984	NULL	inter-gene	chr1	38784201	deletion	G	AAGAAAACA	9
INS.3387	GRMZM2G306679	5'-UTR	chr1	38847271	insertion	G	TCGGCAC	7
INS.3391	NULL	inter-gene	chr1	38851237	insertion	G	ACTACTACT	9
DEL.3995	NULL	inter-gene	chr1	38854010	deletion	A	TCGACTCG	8
INS.3394	NULL	inter-gene	chr1	38865118	insertion	A	CTCTATTATT	10
DEL.4006	NULL	inter-gene	chr1	38867656	deletion	G	TCGTGGGC	8
DEL.4007	NULL	inter-gene	chr1	38867871	deletion	C	GGTTTCGT	8
INS.3407	NULL	inter-gene	chr1	38868311	insertion	G	CCCTCCCATTCCTC	14
DEL.4010	NULL	inter-gene	chr1	38868366	deletion	T	CCGGCTGA	8
DEL.4012	NULL	inter-gene	chr1	38868406	deletion	A	TGCATTGCAGTCTT	14
INS.3414	NULL	inter-gene	chr1	39014296	insertion	C	GGGTTCCTTCACA	13
DEL.4017	NULL	inter-gene	chr1	39014943	deletion	A	TTTTTTTTTT	10
DEL.4018	GRMZM2G160198	intron	chr1	39036656	deletion	G	AAATATATATTTTTCCGCCAAAA	23
INS.3421	NULL	inter-gene	chr1	39052208	insertion	T	AAACTTACTAGC	12
DEL.4023	GRMZM2G160324	intron	chr1	39054579	deletion	T	CCTTGCCCGCCTACCTCGCCTAGGCG	26
DEL.4024	GRMZM2G160324	5'-UTR	chr1	39057834	deletion	C	GGTCCTTC	8
DEL.4025	NULL	inter-gene	chr1	39058105	deletion	T	TTATTTA	7
INS.3427	NULL	inter-gene	chr1	39058493	insertion	C	TAATATTAAGTATAGAAAAATT	22
DEL.4039	NULL	inter-gene	chr1	39117351	deletion	T	ACCTTCG	7
INS.3438	NULL	inter-gene	chr1	39117547	insertion	C	TCTCCTAGCCTTGAATCCTTGA	22
DEL.4043	NULL	inter-gene	chr1	39138481	deletion	G	GCACACC	7
INS.3444	NULL	inter-gene	chr1	39144580	insertion	A	CCACGGT	7
DEL.4045	NULL	inter-gene	chr1	39145353	deletion	T	GCAGGACA	8
INS.3447	NULL	inter-gene	chr1	39241139	insertion	G	GTGGACC	7
DEL.4047	GRMZM2G061202	intron	chr1	39244679	deletion	G	GGCTTTTTGACCC	13
INS.3451	NULL	inter-gene	chr1	39255843	insertion	A	AACCTGAT	8
INS.3459	NULL	inter-gene	chr1	39400028	insertion	C	TCATCGATGTTCTT	14
DEL.4066	NULL	inter-gene	chr1	39649288	deletion	G	CTAAGCGC	8
DEL.4083	GRMZM2G337425	intron	chr1	39806992	deletion	G	TCGTGCA	7
DEL.4091	GRMZM2G109885	3'-UTR	chr1	39855396	deletion	T	TTGTTTGTCAATCTTTCGCGTCTCCA	26
INS.3486	NULL	inter-gene	chr1	39925325	insertion	T	GTCGGTCTGTGTGACTCC	18
DEL.4100	GRMZM2G305526	intron	chr1	39928935	deletion	T	AGATTTAA	8
DEL.4109	NULL	inter-gene	chr1	39932134	deletion	G	ATTCAGGA	8
DEL.4111	NULL	inter-gene	chr1	39989222	deletion	G	TTGAAGAC	8
DEL.4112	NULL	inter-gene	chr1	39989795	deletion	C	ATATCTATGGAA	12
DEL.4114	NULL	inter-gene	chr1	39993683	deletion	G	GCACGGCC	8
INS.3512	NULL	inter-gene	chr1	40053063	insertion	C	GCCTGCCT	8
DEL.4124	NULL	inter-gene	chr1	40093795	deletion	G	AGCTTATT	8
INS.3519	NULL	inter-gene	chr1	40121425	insertion	C	ATCGATGGATGT	12
INS.3520	NULL	inter-gene	chr1	40122715	insertion	T	TTCTCAAGC	9
DEL.4137	NULL	inter-gene	chr1	40125906	deletion	T	ACAATATCACTTCTTAAGAGATCACTC	27
DEL.4139	NULL	inter-gene	chr1	40126798	deletion	A	CAAAGTG	7
DEL.4140	NULL	inter-gene	chr1	40135526	deletion	A	GTGGCACCCAAGGAATGATTATAATTTCCG	30
INS.3527	GRMZM2G049159	3'-UTR	chr1	40139032	insertion	C	GCTTTTAG	8
INS.3532	NULL	inter-gene	chr1	40178455	insertion	C	TTACAGTT	8
INS.3533	NULL	inter-gene	chr1	40178815	insertion	G	GTGTAAGT	8
DEL.4152	NULL	inter-gene	chr1	40178856	deletion	A	TGCTAGC	7
DEL.4158	NULL	inter-gene	chr1	40217513	deletion	C	AATATTATACAAA	13
DEL.4160	NULL	inter-gene	chr1	40219135	deletion	T	CTAGTGTGTA	10
INS.3544	NULL	inter-gene	chr1	40221233	insertion	A	CGTTGGAAGCACGG	14
INS.3549	NULL	inter-gene	chr1	40280410	insertion	A	AGCCATCCAAAAGACCTCGCCCC	23
INS.3554	NULL	inter-gene	chr1	40349254	insertion	A	GGCGGGGCGT	10
INS.3559	NULL	inter-gene	chr1	40406399	insertion	T	GCCTGGC	7
DEL.4191	GRMZM2G087600	intron	chr1	40416481	deletion	T	CTGGTAAA	8
DEL.4192	GRMZM2G087600	intron	chr1	40416930	deletion	G	CAGGAGAACCGCA	13
DEL.4193	GRMZM2G087600	intron	chr1	40417430	deletion	A	GATTGATAT	9
INS.3572	NULL	inter-gene	chr1	40508556	insertion	T	GACCACTTAAAGTCGAG	17
DEL.4202	GRMZM2G112925	intron	chr1	40513220	deletion	C	CTCCTCTG	8
DEL.4203	GRMZM2G112925	intron	chr1	40513307	deletion	C	ATCTCAT	7
DEL.4205	GRMZM2G112925	intron	chr1	40514275	deletion	A	GCACGCATATATG	13
INS.3576	NULL	inter-gene	chr1	40561947	insertion	C	CTACCAG	7
DEL.4209	NULL	inter-gene	chr1	40606870	deletion	A	CTAAAGTTTAGTCCTAGAG	19
DEL.4217	NULL	inter-gene	chr1	40753860	deletion	C	TATGAAG	7
INS.3585	NULL	inter-gene	chr1	40915987	insertion	C	CCATGTATTA	10
INS.3586	NULL	inter-gene	chr1	40916661	insertion	C	AGCACGCA	8
DEL.4227	NULL	inter-gene	chr1	40916759	deletion	A	TGTGTTGCCGCGAT	14
INS.3590	NULL	inter-gene	chr1	40934737	insertion	C	GTGTGCT	7
DEL.4233	NULL	inter-gene	chr1	40936148	deletion	T	GTATGGAAAACA	12
INS.3598	NULL	inter-gene	chr1	40936186	insertion	G	TCTCCTTGCTT	11
DEL.4252	NULL	inter-gene	chr1	41113912	deletion	G	TCAAGAAGACC	11
DEL.4253	NULL	inter-gene	chr1	41123195	deletion	G	TGGTCGGCAATTTCTACTAAGGAGTAAATGT	31
DEL.4258	NULL	inter-gene	chr1	41186301	deletion	A	GGATGTAT	8
INS.3627	NULL	inter-gene	chr1	41221369	insertion	T	TCAAGAA	7
DEL.4262	NULL	inter-gene	chr1	41224161	deletion	C	TCCGACG	7
INS.3630	NULL	inter-gene	chr1	41226710	insertion	G	AAGGTACAATTTT	13
DEL.4268	NULL	inter-gene	chr1	41245358	deletion	G	GGAGCAATTAGCAA	14
DEL.4275	NULL	inter-gene	chr1	41275521	deletion	A	CTGGCCGT	8
INS.3647	NULL	inter-gene	chr1	41378315	insertion	A	ATTGGGAAG	9
INS.3648	NULL	inter-gene	chr1	41378844	insertion	C	CCTGTCCTG	9
INS.3650	NULL	inter-gene	chr1	41426312	insertion	A	AGTAAATAC	9
DEL.4284	NULL	inter-gene	chr1	41427687	deletion	G	TGGCAGAC	8
DEL.4286	NULL	inter-gene	chr1	41437846	deletion	A	GCATGAGT	8
DEL.4289	NULL	inter-gene	chr1	41468721	deletion	A	CCGTCCTCGCT	11
DEL.4292	GRMZM2G044281	intron	chr1	41481066	deletion	A	TTTTCTGGTGGGGGTCATTCT	21
DEL.4293	GRMZM2G345330	intron	chr1	41481066	deletion	T	AGAATGACCCCCACCAGAAAA	21
DEL.4302	NULL	inter-gene	chr1	41721343	deletion	T	GTCTCGTTTGGCTGTGGTGGACTAGCTTTATGTGGGGGTTG	41
DEL.4315	NULL	inter-gene	chr1	41873700	deletion	T	ATATGAGG	8
DEL.4318	NULL	inter-gene	chr1	41876157	deletion	T	AATAAAGGTGTCAGTGAGA	19
DEL.4329	GRMZM2G044237	intron	chr1	41961100	deletion	T	GGATCCCTTATACTAA	16
DEL.4330	NULL	inter-gene	chr1	42009762	deletion	G	CAGTACGC	8
DEL.4344	NULL	inter-gene	chr1	42134011	deletion	C	AAGATGTGTAT	11
DEL.4345	NULL	inter-gene	chr1	42134942	deletion	G	ACGTTGTTCGT	11
INS.3689	NULL	inter-gene	chr1	42160911	insertion	G	CTCAAGC	7
INS.3694	GRMZM2G338333	3'-UTR	chr1	42517498	insertion	A	CGTGGATGTGTAT	13
DEL.4373	NULL	inter-gene	chr1	42522696	deletion	T	ATTTGTGAATGGATG	15
DEL.4374	NULL	inter-gene	chr1	42522912	deletion	G	TACGATATAT	10
INS.3700	NULL	inter-gene	chr1	42522980	insertion	C	ACGATCTAAAT	11
INS.3705	NULL	inter-gene	chr1	42806131	insertion	A	CCATGCATTCGTAG	14
DEL.4378	NULL	inter-gene	chr1	42806161	deletion	A	CAGGGCCGGCG	11
INS.3706	NULL	inter-gene	chr1	42807025	insertion	A	GATGGCTGGCTG	12
DEL.4381	GRMZM2G396674	5'-UTR	chr1	42808441	deletion	C	GCAGCAAG	8
INS.3710	NULL	inter-gene	chr1	42811856	insertion	C	TCCTCCTAG	9
DEL.4385	NULL	inter-gene	chr1	42838028	deletion	T	ATTGTGC	7
DEL.4386	NULL	inter-gene	chr1	42838069	deletion	C	GGCTAGG	7
DEL.4391	NULL	inter-gene	chr1	42853714	deletion	G	TAGGCACAC	9
DEL.4397	NULL	inter-gene	chr1	42867516	deletion	G	CATGTCCT	8
DEL.4399	NULL	inter-gene	chr1	42871568	deletion	T	AAACCCTAAACTCTAAAACCCTAAACCCTA	30
DEL.4402	NULL	inter-gene	chr1	42905469	deletion	T	CTAGCAAGGACC	12
DEL.4403	NULL	inter-gene	chr1	42920633	deletion	C	TATTTAA	7
INS.3733	GRMZM2G054332	3'-UTR	chr1	43057741	insertion	G	GCTGTTGGC	9
INS.3734	NULL	inter-gene	chr1	43058625	insertion	G	GTGTACT	7
INS.3735	NULL	inter-gene	chr1	43059146	insertion	A	GCAGCTGGT	9
INS.3737	NULL	inter-gene	chr1	43077521	insertion	A	TAAGAAT	7
INS.3738	NULL	inter-gene	chr1	43084515	insertion	C	AGTCCCA	7
DEL.4412	GRMZM2G043291	intron	chr1	43111960	deletion	C	AACTGAG	7
INS.3744	NULL	inter-gene	chr1	43114445	insertion	G	CTACATA	7
INS.3747	GRMZM2G338037	3'-UTR	chr1	43136842	insertion	C	GTCTGCCTCGTGTTTTG	17
DEL.4423	GRMZM2G338037	intron	chr1	43137438	deletion	G	TTTAGTATAGCATGCCT	17
INS.3753	GRMZM2G109967	3'-UTR	chr1	43229773	insertion	G	TAGTTGATT	9
INS.3754	GRMZM2G109967	intron	chr1	43230556	insertion	A	TCCACTATTTCA	12
INS.3766	GRMZM2G154883	intron	chr1	43357276	insertion	A	TCACACTCCCTATT	14
INS.3769	NULL	inter-gene	chr1	43391004	insertion	A	TTAATGGTATAATTATATGAGATTGG	26
INS.3772	AC217300.3_FG004	intron	chr1	43394277	insertion	C	TCATCTTGAT	10
DEL.4432	AC217300.3_FG004	intron	chr1	43395423	deletion	G	TCCTTAAG	8
DEL.4435	NULL	inter-gene	chr1	43418063	deletion	C	AGTCTCA	7
INS.3774	NULL	inter-gene	chr1	43426750	insertion	G	CTTCAATGT	9
DEL.4442	GRMZM2G052479	intron	chr1	43502956	deletion	A	GTATATG	7
DEL.4443	GRMZM2G052479	intron	chr1	43503783	deletion	G	ACACTGTC	8
DEL.4446	NULL	inter-gene	chr1	43523391	deletion	A	TGACCCCCGCGCG	13
DEL.4451	NULL	inter-gene	chr1	43557287	deletion	A	ACGATATT	8
DEL.4455	NULL	inter-gene	chr1	43624338	deletion	T	ATGATGATGCTTA	13
DEL.4460	NULL	inter-gene	chr1	43677239	deletion	T	GCTGTGTTGCCTGG	14
DEL.4462	GRMZM2G137839	5'-UTR	chr1	43678512	deletion	T	GGTCGCA	7
INS.3802	GRMZM2G137839	3'-UTR	chr1	43681163	insertion	G	CCTGTATGGAAT	12
DEL.4464	GRMZM2G017792	intron	chr1	43687885	deletion	C	GCCTGCAC	8
DEL.4467	NULL	inter-gene	chr1	43701631	deletion	G	GCAAGGTCCAGAACCTCCGA	20
DEL.4478	NULL	inter-gene	chr1	43764511	deletion	G	TATTAACGCTAA	12
INS.3815	GRMZM2G141386	intron	chr1	43766061	insertion	G	AGTTATCT	8
DEL.4484	NULL	inter-gene	chr1	43771397	deletion	G	TCGAGGC	7
INS.3819	NULL	inter-gene	chr1	43971005	insertion	A	TCCTGCTCCTGC	12
DEL.4486	GRMZM2G179411	intron	chr1	43972894	deletion	A	GATGGCAT	8
DEL.4487	GRMZM2G179411	3'-UTR	chr1	43974722	deletion	A	CGGGTAGAGCCACATCCTACCACT	24
DEL.4498	NULL	inter-gene	chr1	44172421	deletion	G	CGCGTCGA	8
DEL.4500	NULL	inter-gene	chr1	44172646	deletion	G	GTGCACGAGGCGCGCGCCGGGGCCGGGCGA	30
INS.3833	GRMZM2G001079	intron	chr1	44177834	insertion	C	GCCCGTT	7
DEL.4509	NULL	inter-gene	chr1	44216097	deletion	T	TCACCCCCCTCTAGGTGCTC	20
DEL.4513	NULL	inter-gene	chr1	44324783	deletion	G	CTGTGAGC	8
INS.3842	NULL	inter-gene	chr1	44326646	insertion	C	TGTCAAG	7
INS.3847	GRMZM2G158197	intron	chr1	44331222	insertion	T	TTGTGTAGC	9
DEL.4540	NULL	inter-gene	chr1	44362323	deletion	C	TGGGTGTTTATCAG	14
DEL.4541	NULL	inter-gene	chr1	44367026	deletion	G	CCGCCGC	7
DEL.4542	NULL	inter-gene	chr1	44374634	deletion	T	CATGAGCG	8
DEL.4547	NULL	inter-gene	chr1	44414489	deletion	T	AAAGGGTAC	9
DEL.4548	NULL	inter-gene	chr1	44414632	deletion	C	AATTATTTGATTTATCACCT	20
INS.3859	NULL	inter-gene	chr1	44420254	insertion	A	CTCCCCGT	8
INS.3863	NULL	inter-gene	chr1	44422302	insertion	T	CTTAAAG	7
INS.3864	NULL	inter-gene	chr1	44467528	insertion	C	AAATATAT	8
INS.3866	NULL	inter-gene	chr1	44467906	insertion	G	CACAACATGTTACAATGTT	19
INS.3869	NULL	inter-gene	chr1	44472509	insertion	G	TTGGGGCGGCGAT	13
DEL.4572	NULL	inter-gene	chr1	44626617	deletion	C	CACCAGA	7
DEL.4579	NULL	inter-gene	chr1	44733683	deletion	C	TTGTCCTA	8
INS.3885	NULL	inter-gene	chr1	44735018	insertion	C	TTTGTAG	7
INS.3890	NULL	inter-gene	chr1	44869845	insertion	G	TCATGAC	7
DEL.4588	NULL	inter-gene	chr1	44926045	deletion	T	CCCATGA	7
DEL.4596	NULL	inter-gene	chr1	44962628	deletion	G	GAGAGACC	8
DEL.4598	AC208436.3_FG007	intron	chr1	45103652	deletion	C	ACTAACAG	8
DEL.4599	NULL	inter-gene	chr1	45110328	deletion	T	CTTGTTCTTGTC	12
DEL.4603	NULL	inter-gene	chr1	45118734	deletion	C	TTGCGGG	7
DEL.4619	NULL	inter-gene	chr1	45219545	deletion	A	CGCCATG	7
DEL.4624	NULL	inter-gene	chr1	45224186	deletion	G	ATCTTCAAGA	10
DEL.4626	NULL	inter-gene	chr1	45224641	deletion	G	TCCATGT	7
DEL.4630	NULL	inter-gene	chr1	45275184	deletion	A	GTGACACT	8
DEL.4631	NULL	inter-gene	chr1	45275779	deletion	G	TCGTAGAA	8
INS.3932	NULL	inter-gene	chr1	45276410	insertion	C	CAGGCGG	7
INS.3934	NULL	inter-gene	chr1	45276632	insertion	G	TACATAAA	8
DEL.4632	NULL	inter-gene	chr1	45277997	deletion	C	CGTTGTGGCTCAGCAACGT	19
DEL.4638	NULL	inter-gene	chr1	45280485	deletion	T	GCATTCA	7
DEL.4642	NULL	inter-gene	chr1	45342052	deletion	A	TCGCCTAT	8
DEL.4644	NULL	inter-gene	chr1	45364387	deletion	C	ACTCTGGTCCTGATTA	16
INS.3952	NULL	inter-gene	chr1	45423954	insertion	A	TGGTGCATTGG	11
INS.3961	GRMZM2G087079	3'-UTR	chr1	45506183	insertion	A	TGCAGTGATTCT	12
DEL.4662	GRMZM2G452695	3'-UTR	chr1	45742576	deletion	A	CTATGAGAATATCAG	15
DEL.4668	NULL	inter-gene	chr1	45749041	deletion	G	TTTGGAT	7
DEL.4669	GRMZM2G135456	3'-UTR	chr1	45771302	deletion	A	GCCGGCCG	8
INS.3968	NULL	inter-gene	chr1	45771859	insertion	C	AGTGGGTGT	9
INS.3969	NULL	inter-gene	chr1	45772039	insertion	G	ATCAACAGCT	10
DEL.4670	GRMZM2G135359	intron	chr1	45773696	deletion	C	GGCTACAT	8
DEL.4673	NULL	inter-gene	chr1	45778072	deletion	G	TCGCCAC	7
INS.3970	NULL	inter-gene	chr1	45778173	insertion	C	CTTACAAG	8
DEL.4674	NULL	inter-gene	chr1	45784949	deletion	G	GCGCCAATTCTTTTA	15
DEL.4677	NULL	inter-gene	chr1	45827891	deletion	C	GCGGCACG	8
DEL.4682	GRMZM2G006370	5'-UTR	chr1	45923489	deletion	C	GACGGAGAAAAAT	13
INS.3979	NULL	inter-gene	chr1	45927757	insertion	A	ATCTAGTACT	10
INS.3981	GRMZM2G307992	intron	chr1	45929942	insertion	T	GATATTTGCTGCGGACAGACTGC	23
DEL.4687	GRMZM2G308034	intron	chr1	45939500	deletion	C	TCAATCAC	8
DEL.4690	GRMZM2G007080	intron	chr1	45945337	deletion	T	ATATATATATATATATATATATATATATATATATATATATAT	42
DEL.4691	NULL	inter-gene	chr1	45948647	deletion	G	GTTGTAGTC	9
DEL.4697	NULL	inter-gene	chr1	46073244	deletion	T	GCCACGTGAGAGGTGTGGGCC	21
INS.3999	NULL	inter-gene	chr1	46133757	insertion	T	TTTTATGG	8
DEL.4709	NULL	inter-gene	chr1	46183618	deletion	A	AGGAGTCACCGAG	13
DEL.4718	NULL	inter-gene	chr1	46296437	deletion	C	CTAGTAGT	8
INS.4013	NULL	inter-gene	chr1	46405307	insertion	C	TCGTCCGG	8
DEL.4732	GRMZM5G814718	5'-UTR	chr1	46411508	deletion	A	AGCCAGCC	8
INS.4017	GRMZM2G417082	intron	chr1	46456688	insertion	G	GCCGGTTCCGT	11
DEL.4739	NULL	inter-gene	chr1	46628184	deletion	T	CTGTGTCA	8
DEL.4740	NULL	inter-gene	chr1	46628262	deletion	T	GGAGTTG	7
DEL.4747	NULL	inter-gene	chr1	46649764	deletion	G	CTTCCAC	7
DEL.4755	GRMZM2G455809	5'-UTR	chr1	46679067	deletion	T	GTGGTGTG	8
INS.4023	NULL	inter-gene	chr1	46683075	insertion	A	CCAAATTT	8
INS.4025	NULL	inter-gene	chr1	46684107	insertion	C	TGTCTCGTAG	10
INS.4029	NULL	inter-gene	chr1	46689685	insertion	G	AGGCGTC	7
DEL.4767	NULL	inter-gene	chr1	46736638	deletion	C	TTTTCAATTGCATG	14
DEL.4769	NULL	inter-gene	chr1	46839916	deletion	A	CCGTGGG	7
INS.4038	GRMZM2G010545	3'-UTR	chr1	46840580	insertion	C	ATCGAACTGCATAGTA	16
DEL.4772	GRMZM2G010545	5'-UTR	chr1	46843698	deletion	C	GTGGCGA	7
DEL.4776	NULL	inter-gene	chr1	46846511	deletion	A	CCGTCACT	8
INS.4042	NULL	inter-gene	chr1	46847392	insertion	G	TTCTTTGTGA	10
INS.4043	NULL	inter-gene	chr1	46848203	insertion	C	GTCGGCTCGATGA	13
INS.4046	NULL	inter-gene	chr1	46850816	insertion	A	GAAGAAATTG	10
DEL.4786	NULL	inter-gene	chr1	46865923	deletion	C	GTGCCAAT	8
INS.4052	NULL	inter-gene	chr1	46923230	insertion	T	ATAGTGGAGGTAAGAAGTG	19
DEL.4790	NULL	inter-gene	chr1	46924572	deletion	G	AGTGAGACTA	10
INS.4057	NULL	inter-gene	chr1	46924994	insertion	A	ACTCTACT	8
INS.4058	NULL	inter-gene	chr1	46925094	insertion	A	TGCAGGAT	8
INS.4061	GRMZM2G113364	intron	chr1	46928652	insertion	G	CTCTGGA	7
INS.4067	GRMZM2G095043	5'-UTR	chr1	47130531	insertion	G	CCTCTAC	7
DEL.4799	NULL	inter-gene	chr1	47137161	deletion	T	ATATATTA	8
DEL.4802	NULL	inter-gene	chr1	47138360	deletion	T	CCTTCGGCACAAAGATG	17
DEL.4805	GRMZM2G112538	5'-UTR	chr1	47149382	deletion	G	CTTCAGC	7
DEL.4808	NULL	inter-gene	chr1	47177148	deletion	A	ATTGGAATATAAAGTGAT	18
INS.4080	GRMZM2G112488	3'-UTR	chr1	47178712	insertion	A	CGAGGAG	7
DEL.4811	NULL	inter-gene	chr1	47179040	deletion	C	AAATAAAGTACT	12
DEL.4812	NULL	inter-gene	chr1	47192651	deletion	T	CAGCCAGATC	10
INS.4088	NULL	inter-gene	chr1	47289739	insertion	C	TTATAACG	8
INS.4093	GRMZM2G321753	intron	chr1	47305012	insertion	A	AACTGGTT	8
INS.4094	GRMZM2G321753	intron	chr1	47305790	insertion	T	GATTGCGG	8
DEL.4825	GRMZM2G321753	intron	chr1	47317629	deletion	T	ATCTGCTCA	9
INS.4100	GRMZM2G321753	intron	chr1	47320513	insertion	T	GTATTGAGTTACCTGTACAGA	21
INS.4111	NULL	inter-gene	chr1	48507158	insertion	T	TCATCTC	7
DEL.4850	NULL	inter-gene	chr1	48507432	deletion	C	TGATGCAAAATTGCAAA	17
DEL.4852	NULL	inter-gene	chr1	48544372	deletion	G	TATCTATCTC	10
DEL.4855	NULL	inter-gene	chr1	48548241	deletion	T	ATGCAGGAA	9
INS.4128	NULL	inter-gene	chr1	48549946	insertion	C	AGGTGCATTACAGAAAGATCATATCAAATATACATTGTAAAAAACAG	47
DEL.4868	NULL	inter-gene	chr1	48641737	deletion	C	GCTGTGCGGGCCA	13
INS.4139	NULL	inter-gene	chr1	48648554	insertion	G	TGCTCGCC	8
DEL.4874	NULL	inter-gene	chr1	48652035	deletion	C	AGACTCAG	8
INS.4149	NULL	inter-gene	chr1	48652121	insertion	A	TGCATCCCCG	10
DEL.4877	NULL	inter-gene	chr1	48652776	deletion	T	CCTGGGACGTCGGA	14
INS.4153	NULL	inter-gene	chr1	48652819	insertion	C	TCGGCGG	7
INS.4158	NULL	inter-gene	chr1	48657433	insertion	G	CTCTTTGCCTGCT	13
DEL.4884	NULL	inter-gene	chr1	48665701	deletion	G	AGTCAGCCCA	10
DEL.4892	GRMZM2G013783	intron	chr1	48688940	deletion	A	CACCACT	7
DEL.4893	NULL	inter-gene	chr1	48690586	deletion	C	TCACGAAG	8
DEL.4894	NULL	inter-gene	chr1	48693086	deletion	A	TTAAAGGC	8
INS.4173	NULL	inter-gene	chr1	48777320	insertion	T	AGTCCTC	7
DEL.4901	GRMZM2G084389	CDS	chr1	48877263	deletion	T	CCGGCGCGA	9
DEL.4912	NULL	inter-gene	chr1	49132630	deletion	T	CTAAACTTTA	10
DEL.4920	NULL	inter-gene	chr1	49262183	deletion	G	CTCCCGC	7
INS.4195	NULL	inter-gene	chr1	49280864	insertion	C	TGGCTTT	7
DEL.4932	NULL	inter-gene	chr1	49349989	deletion	A	AATCTGTAAGCT	12
INS.4206	NULL	inter-gene	chr1	49373220	insertion	A	TTCATCG	7
INS.4208	NULL	inter-gene	chr1	49391722	insertion	A	TCGCCAT	7
INS.4217	GRMZM2G121960	intron	chr1	49776309	insertion	G	AGTCACTTACCG	12
INS.4218	GRMZM2G121960	CDS	chr1	49782391	insertion	C	ACCGCATATGACAAG	15
INS.4221	GRMZM2G121960	intron	chr1	49787277	insertion	A	TAGTTCCTATGC	12
INS.4223	AC225345.3_FG009	CDS	chr1	49797435	insertion	A	CCCCTACT	8
INS.4228	GRMZM2G013639	intron	chr1	49816234	insertion	C	ACTCTTA	7
INS.4230	NULL	inter-gene	chr1	49822768	insertion	C	TGGCATTAAGGA	12
DEL.4967	NULL	inter-gene	chr1	49950131	deletion	A	GTCTTGAAAAAAT	13
DEL.4970	NULL	inter-gene	chr1	49976912	deletion	T	GCAATTAGA	9
DEL.4976	NULL	inter-gene	chr1	50076017	deletion	T	CGAAGTGATGTCGGGAGGATC	21
INS.4247	NULL	inter-gene	chr1	50110908	insertion	C	AGGCGATTGT	10
INS.4251	GRMZM2G033491	3'-UTR	chr1	50255242	insertion	T	GTTGCTTA	8
INS.4253	NULL	inter-gene	chr1	50328193	insertion	T	GTGCAGGTGAG	11
INS.4256	NULL	inter-gene	chr1	50421775	insertion	G	CAGGCATGC	9
DEL.4999	NULL	inter-gene	chr1	50423502	deletion	A	TCGCTCAT	8
INS.4257	NULL	inter-gene	chr1	50424051	insertion	A	CTGCCGCTG	9
DEL.5003	NULL	inter-gene	chr1	50437724	deletion	G	CAACATCAT	9
INS.4261	NULL	inter-gene	chr1	50455107	insertion	T	AAATAGGCA	9
DEL.5024	NULL	inter-gene	chr1	50694588	deletion	T	CCACATGCTTGATCCGCGGGAG	22
INS.4275	AC208571.4_FG001	intron	chr1	50707714	insertion	T	ATATCCGG	8
DEL.5038	NULL	inter-gene	chr1	50862958	deletion	A	GCAGACG	7
INS.4281	NULL	inter-gene	chr1	50863245	insertion	C	TCACTCACAG	10
INS.4283	NULL	inter-gene	chr1	50960011	insertion	T	GGGAGGAAGCAA	12
INS.4287	NULL	inter-gene	chr1	51007353	insertion	G	CTGGTAGC	8
DEL.5057	GRMZM2G018941	intron	chr1	51015123	deletion	T	ATATGCTTTGC	11
DEL.5059	NULL	inter-gene	chr1	51016151	deletion	C	TTGCGAA	7
INS.4298	GRMZM2G317160	intron	chr1	51017579	insertion	G	ACCCTTAT	8
INS.4301	GRMZM2G317160	intron	chr1	51019839	insertion	A	TGTATGAATGTATTAATTTGCTA	23
DEL.5063	GRMZM2G317160	intron	chr1	51020961	deletion	C	GGGTAGA	7
DEL.5066	NULL	inter-gene	chr1	51096015	deletion	C	TATGGAAGCAGAGCCGGGCT	20
DEL.5073	NULL	inter-gene	chr1	51157036	deletion	A	CGCTCACATACAAT	14
INS.4309	NULL	inter-gene	chr1	51171179	insertion	G	TTGATGAC	8
INS.4315	GRMZM2G385931	5'-UTR	chr1	51285710	insertion	T	CTCGCCGCTCGCCG	14
INS.4316	GRMZM2G084821	CDS	chr1	51294058	insertion	A	GTTCGATTCGATCG	14
INS.4317	GRMZM2G084821	splice	chr1	51294058	insertion	A	GTTCGATTCGATCG	14
DEL.5100	NULL	inter-gene	chr1	51298697	deletion	T	AGACAATC	8
INS.4328	NULL	inter-gene	chr1	51317217	insertion	C	TCGTCAG	7
INS.4329	NULL	inter-gene	chr1	51317417	insertion	C	CTTGACTCATT	11
INS.4332	NULL	inter-gene	chr1	51317902	insertion	T	GGTTGCG	7
DEL.5108	GRMZM2G084940	intron	chr1	51323951	deletion	T	ATGACCA	7
DEL.5123	NULL	inter-gene	chr1	51396250	deletion	G	ATGCGACT	8
DEL.5126	NULL	inter-gene	chr1	51397496	deletion	G	CTGACGCGACGGCT	14
DEL.5128	NULL	inter-gene	chr1	51397523	deletion	C	GCCCCTCCTTGGCTCGT	17
INS.4346	NULL	inter-gene	chr1	51397580	insertion	A	CACACACG	8
DEL.5135	NULL	inter-gene	chr1	51405273	deletion	C	GGTCAGG	7
INS.4352	NULL	inter-gene	chr1	51410109	insertion	C	ATATAGATAG	10
DEL.5141	NULL	inter-gene	chr1	51410332	deletion	C	CAAAGCT	7
DEL.5142	NULL	inter-gene	chr1	51410349	deletion	G	TTGCAGTTTTCAAAAAAAAAAATGATC	27
INS.4357	NULL	inter-gene	chr1	51410955	insertion	G	AGCTCGC	7
DEL.5152	NULL	inter-gene	chr1	51442212	deletion	G	TAGATAAC	8
DEL.5153	NULL	inter-gene	chr1	51442553	deletion	G	AGAGCTGCTAGCT	13
DEL.5168	NULL	inter-gene	chr1	51458362	deletion	C	TAATCTA	7
INS.4374	NULL	inter-gene	chr1	51459259	insertion	C	ATCAGCT	7
DEL.5171	NULL	inter-gene	chr1	51459763	deletion	C	CTGCCTG	7
INS.4385	NULL	inter-gene	chr1	51492680	insertion	A	GAACATCGTCCAACACTTTACT	22
DEL.5185	NULL	inter-gene	chr1	51533430	deletion	C	ACATTGTG	8
DEL.5190	NULL	inter-gene	chr1	51541677	deletion	T	CTATGCCCACAG	12
INS.4391	NULL	inter-gene	chr1	51569687	insertion	A	TTTCAAATGCCGCAATCT	18
INS.4398	NULL	inter-gene	chr1	51582809	insertion	G	TAGCTAAATCAGTAAATT	18
INS.4399	GRMZM2G174284	3'-UTR	chr1	51756191	insertion	G	TTTTTGT	7
INS.4402	NULL	inter-gene	chr1	51789756	insertion	C	AAATTACGT	9
INS.4403	NULL	inter-gene	chr1	51822874	insertion	A	TATCTCT	7
INS.4409	NULL	inter-gene	chr1	51853276	insertion	T	TAACTAGATGCTG	13
DEL.5211	NULL	inter-gene	chr1	51893543	deletion	G	TACTTGAA	8
DEL.5216	NULL	inter-gene	chr1	51895997	deletion	A	TTCTGAG	7
DEL.5217	NULL	inter-gene	chr1	51896223	deletion	C	GTATATATCA	10
DEL.5219	NULL	inter-gene	chr1	51896725	deletion	C	AATTTTAGCCACCTTTT	17
DEL.5231	NULL	inter-gene	chr1	52086527	deletion	T	TGTGTGCCGCAGCAGAG	17
DEL.5234	GRMZM2G160466	5'-UTR	chr1	52090467	deletion	G	TAGTACAC	8
INS.4436	NULL	inter-gene	chr1	52093339	insertion	T	GTCCGTTCGA	10
INS.4437	GRMZM2G174896	intron	chr1	52155501	insertion	G	CTGATAAGAGATCTTA	16
INS.4438	NULL	inter-gene	chr1	52156057	insertion	C	TCCCGGAG	8
DEL.5240	NULL	inter-gene	chr1	52156547	deletion	A	GGAGGAGT	8
INS.4442	NULL	inter-gene	chr1	52157910	insertion	A	GTGAACACTT	10
INS.4446	NULL	inter-gene	chr1	52161030	insertion	C	GGCGCAGT	8
DEL.5244	NULL	inter-gene	chr1	52161117	deletion	G	CTGTGGA	7
DEL.5251	NULL	inter-gene	chr1	52255176	deletion	A	TGGGTTGGGACT	12
DEL.5266	NULL	inter-gene	chr1	52352027	deletion	A	TGTATGTATG	10
DEL.5267	NULL	inter-gene	chr1	52394095	deletion	C	GGCGGCGGT	9
INS.4459	GRMZM2G009690	5'-UTR	chr1	52467759	insertion	G	ACTCACAC	8
DEL.5272	NULL	inter-gene	chr1	52478004	deletion	T	AAGATTGAAATTA	13
DEL.5273	NULL	inter-gene	chr1	52479397	deletion	T	ATTTAGATCCAAACAATTCAAAACCA	26
DEL.5275	GRMZM2G033519	intron	chr1	52538057	deletion	C	ACTGGACTCATATT	14
INS.4463	GRMZM2G033519	intron	chr1	52538617	insertion	G	TTCTTCAC	8
DEL.5280	NULL	inter-gene	chr1	52569505	deletion	A	ATTTATATATTTATATATAT	20
DEL.5285	NULL	inter-gene	chr1	52604078	deletion	G	TTGCTCAC	8
DEL.5286	NULL	inter-gene	chr1	52604107	deletion	T	ATGCGACAC	9
INS.4474	NULL	inter-gene	chr1	52605263	insertion	C	TCCTACAG	8
INS.4476	NULL	inter-gene	chr1	52605880	insertion	A	TCCACGGC	8
DEL.5290	NULL	inter-gene	chr1	52606096	deletion	G	CTGGCGC	7
DEL.5292	NULL	inter-gene	chr1	52606953	deletion	C	CCCGCCGG	8
INS.4479	NULL	inter-gene	chr1	52607966	insertion	A	TGAAAAGT	8
DEL.5297	NULL	inter-gene	chr1	52608908	deletion	G	GGCCGTGTCTCCTTGCTCGATC	22
DEL.5300	NULL	inter-gene	chr1	52632320	deletion	C	GCCCTCCA	8
DEL.5304	GRMZM2G174696	intron	chr1	52636781	deletion	C	TCGACCCCGTGA	12
DEL.5307	GRMZM2G174696	intron	chr1	52638439	deletion	G	AATGATGT	8
DEL.5312	NULL	inter-gene	chr1	52759278	deletion	G	TAATGATTTACATTCTATTAC	21
DEL.5316	GRMZM2G145008	intron	chr1	52768422	deletion	C	GTTCCTCA	8
INS.4492	NULL	inter-gene	chr1	52769575	insertion	A	TGGTGGT	7
DEL.5318	NULL	inter-gene	chr1	52770562	deletion	A	CGTAGAGT	8
DEL.5320	NULL	inter-gene	chr1	52771381	deletion	C	AACAAAA	7
INS.4497	GRMZM2G145024	intron	chr1	52774280	insertion	A	GGGACTTTT	9
DEL.5327	GRMZM2G145024	5'-UTR	chr1	52775268	deletion	C	GGCTTCTTCCTCTGCGCCTTCAC	23
DEL.5328	GRMZM2G018678	5'-UTR	chr1	52806975	deletion	G	TCAGAGAG	8
DEL.5329	NULL	inter-gene	chr1	52807262	deletion	A	TAGTTCG	7
DEL.5330	NULL	inter-gene	chr1	52807297	deletion	C	CAACTCCAA	9
INS.4501	GRMZM2G018728	3'-UTR	chr1	52807836	insertion	T	AGAGTGGCAAAATCACAAATTTCTCG	26
DEL.5333	GRMZM2G018728	intron	chr1	52809391	deletion	C	TGCAATTATT	10
DEL.5344	NULL	inter-gene	chr1	52925226	deletion	T	ATAATCGCG	9
INS.4522	NULL	inter-gene	chr1	53008239	insertion	C	CTGGCCTG	8
DEL.5351	NULL	inter-gene	chr1	53071675	deletion	T	TCCACTGC	8
INS.4528	GRMZM2G407825	intron	chr1	53153752	insertion	T	GGCAAAC	7
DEL.5365	GRMZM2G107481	intron	chr1	53162617	deletion	G	TGTTTACC	8
INS.4540	NULL	inter-gene	chr1	53165052	insertion	T	TGCGGCC	7
DEL.5376	NULL	inter-gene	chr1	53413609	deletion	C	TGGTTCGG	8
DEL.5377	NULL	inter-gene	chr1	53413752	deletion	G	AGTAGATC	8
INS.4549	NULL	inter-gene	chr1	53417011	insertion	C	GCCTGCACGA	10
INS.4550	NULL	inter-gene	chr1	53417022	insertion	G	TTCGACAC	8
INS.4551	NULL	inter-gene	chr1	53417087	insertion	A	TCATGAT	7
DEL.5382	NULL	inter-gene	chr1	53417380	deletion	A	TTAAACGCGCGTG	13
DEL.5386	NULL	inter-gene	chr1	53418731	deletion	C	TAGTATAATTTTTTTTGTAGTAA	23
INS.4553	NULL	inter-gene	chr1	53467695	insertion	G	TGCCATAC	8
INS.4560	NULL	inter-gene	chr1	53624012	insertion	T	CCCGTCCGA	9
DEL.5396	NULL	inter-gene	chr1	53624241	deletion	G	GGATTCTCAACCCCCACCGC	20
DEL.5397	NULL	inter-gene	chr1	53626581	deletion	G	CACCGGGACAGTCCGGGTGCGC	22
DEL.5401	NULL	inter-gene	chr1	53631219	deletion	T	TAATACGGGTGC	12
INS.4571	GRMZM2G011598	intron	chr1	53634849	insertion	G	ACTGTGGT	8
DEL.5409	NULL	inter-gene	chr1	53667963	deletion	T	AGGTAAA	7
DEL.5412	NULL	inter-gene	chr1	53682610	deletion	A	GGAGGACT	8
DEL.5415	NULL	inter-gene	chr1	53685486	deletion	A	GCCCCAACG	9
DEL.5416	NULL	inter-gene	chr1	53685517	deletion	G	GCGGCGGCGCCAGTGCCGC	19
DEL.5425	NULL	inter-gene	chr1	53711609	deletion	T	TGACTAGCTGTTG	13
INS.4585	NULL	inter-gene	chr1	53744118	insertion	A	ACGGAGCAAGG	11
INS.4589	GRMZM2G010657	intron	chr1	53829181	insertion	G	ATCAGGGC	8
DEL.5432	GRMZM2G010657	intron	chr1	53829378	deletion	C	TCCCTAG	7
DEL.5433	GRMZM2G559436	intron	chr1	53834995	deletion	C	GACTTTGG	8
INS.4594	NULL	inter-gene	chr1	53944252	insertion	C	ATCTGAAACG	10
DEL.5438	NULL	inter-gene	chr1	53944731	deletion	G	TCACACAT	8
DEL.5439	NULL	inter-gene	chr1	53944795	deletion	G	GCCTCATGC	9
DEL.5449	GRMZM2G124209	intron	chr1	54003489	deletion	A	CCATTGCGCACGTTCAG	17
DEL.5452	NULL	inter-gene	chr1	54052344	deletion	A	CCGTACT	7
DEL.5455	NULL	inter-gene	chr1	54068599	deletion	A	CACGCACGTACTTAATCGGAGT	22
INS.4609	NULL	inter-gene	chr1	54124670	insertion	G	GGTATTC	7
INS.4611	GRMZM2G003424	intron	chr1	54126434	insertion	A	AGTTCTG	7
DEL.5464	NULL	inter-gene	chr1	54132077	deletion	C	ATGGTTCG	8
INS.4613	NULL	inter-gene	chr1	54132726	insertion	C	ATAAGATG	8
DEL.5466	GRMZM2G003379	intron	chr1	54187546	deletion	A	GCACTGTTT	9
INS.4615	NULL	inter-gene	chr1	54190337	insertion	G	TGGTGAAC	8
DEL.5470	GRMZM2G023715	intron	chr1	54276506	deletion	A	TAGTTTTCATCGATCAGC	18
DEL.5475	GRMZM2G023715	intron	chr1	54280407	deletion	C	TCTCTGCTCGATTGCTCTGGCTTCT	25
INS.4628	GRMZM2G006477	intron	chr1	54345519	insertion	A	GGTGCCAT	8
INS.4629	GRMZM2G006477	intron	chr1	54348607	insertion	T	TGCTGCTGC	9
INS.4630	GRMZM2G006477	intron	chr1	54349296	insertion	G	TTAATACTCT	10
INS.4631	GRMZM2G006477	3'-UTR	chr1	54350347	insertion	T	CGGCATAG	8
INS.4636	NULL	inter-gene	chr1	54463491	insertion	G	GGATATC	7
DEL.5492	GRMZM2G008501	intron	chr1	54467790	deletion	A	GGTTTTT	7
DEL.5493	NULL	inter-gene	chr1	54469693	deletion	T	CTTTCCAC	8
DEL.5494	NULL	inter-gene	chr1	54469721	deletion	T	ATATATAAA	9
DEL.5499	NULL	inter-gene	chr1	54523695	deletion	G	TGGCGGAGT	9
INS.4642	NULL	inter-gene	chr1	54532348	insertion	C	TTAGATCG	8
DEL.5501	NULL	inter-gene	chr1	54533455	deletion	C	TGTACAG	7
DEL.5505	GRMZM2G312661	3'-UTR	chr1	54603685	deletion	T	ATTTCAGT	8
INS.4647	NULL	inter-gene	chr1	54616833	insertion	C	TTTCGAG	7
INS.4648	NULL	inter-gene	chr1	54676068	insertion	T	AGTAGTAGC	9
DEL.5516	GRMZM2G106408	intron	chr1	54735617	deletion	T	CCACAGTTTC	10
INS.4650	GRMZM2G106408	intron	chr1	54736086	insertion	C	GTAGAGA	7
DEL.5522	NULL	inter-gene	chr1	54824319	deletion	A	GGTTTTTTATGGCGGGGTCGATGGAACCTTGATTTACAT	39
DEL.5523	AC209460.3_FG002	intron	chr1	54826661	deletion	G	GATAGAA	7
DEL.5526	NULL	inter-gene	chr1	54833152	deletion	C	ACCAGGA	7
DEL.5531	GRMZM2G032936	intron	chr1	54848689	deletion	C	ACATGACT	8
DEL.5533	GRMZM2G032936	intron	chr1	54849928	deletion	G	CTTTCAATGACCTGAGTGTA	20
DEL.5542	NULL	inter-gene	chr1	54924703	deletion	C	TCAGTGG	7
DEL.5543	NULL	inter-gene	chr1	54924758	deletion	C	AGAATCGA	8
DEL.5544	NULL	inter-gene	chr1	54924769	deletion	G	GTAGTAC	7
INS.4671	GRMZM2G032912	CDS	chr1	54925467	insertion	G	CTCCACCGC	9
DEL.5546	GRMZM2G031825	intron	chr1	54931261	deletion	T	AAATGGAA	8
DEL.5547	GRMZM2G031825	intron	chr1	54931739	deletion	G	TTCTGTGAAATTCCT	15
INS.4675	NULL	inter-gene	chr1	55067516	insertion	T	ATATATGA	8
INS.4676	NULL	inter-gene	chr1	55070353	insertion	G	TAGAAGAGTTCTGTGTGTGGGGAATGCTCGT	31
INS.4677	NULL	inter-gene	chr1	55076362	insertion	T	AATTTGATTG	10
DEL.5554	NULL	inter-gene	chr1	55076949	deletion	C	GGCGAGGT	8
DEL.5556	NULL	inter-gene	chr1	55077247	deletion	G	CTGTGTGC	8
INS.4691	NULL	inter-gene	chr1	55086642	insertion	T	CACCGGACTGTCCGGTGGTG	20
INS.4693	NULL	inter-gene	chr1	55092951	insertion	G	TCTATAC	7
DEL.5572	NULL	inter-gene	chr1	55187068	deletion	T	CTTCTCCTACCGCGCACTG	19
INS.4702	GRMZM2G109121	intron	chr1	55291262	insertion	G	TGCCTGGC	8
DEL.5579	NULL	inter-gene	chr1	55340704	deletion	A	TGTCCGGTGCGCCACCGGAC	20
INS.4706	NULL	inter-gene	chr1	55375842	insertion	A	CTATCACT	8
DEL.5584	NULL	inter-gene	chr1	55377976	deletion	A	TATAATC	7
INS.4707	GRMZM2G399320	3'-UTR	chr1	55385701	insertion	A	TGAGTCCAG	9
DEL.5586	NULL	inter-gene	chr1	55430424	deletion	C	AATTCCCT	8
INS.4710	NULL	inter-gene	chr1	55431208	insertion	G	GCACGTTGTTGCCTCA	16
INS.4713	GRMZM2G056462	intron	chr1	55447302	insertion	C	TGAGCTG	7
INS.4714	GRMZM2G056462	intron	chr1	55449370	insertion	T	CGTACGGGTTGG	12
INS.4719	NULL	inter-gene	chr1	55469418	insertion	G	CGAGAGT	7
DEL.5599	NULL	inter-gene	chr1	55489760	deletion	G	CCCCAGC	7
DEL.5604	NULL	inter-gene	chr1	55500461	deletion	C	TCCCAAAG	8
DEL.5605	GRMZM2G075262	intron	chr1	55501969	deletion	G	TATCTGTAA	9
INS.4725	GRMZM2G075262	intron	chr1	55502188	insertion	C	AGACTTCT	8
DEL.5606	GRMZM2G075262	CDS	chr1	55502715	deletion	G	GGCTCCATT	9
INS.4728	NULL	inter-gene	chr1	55526193	insertion	G	GGAGAGCC	8
DEL.5619	NULL	inter-gene	chr1	55703203	deletion	C	TCTCCGTGAGGGCATTAACT	20
DEL.5638	NULL	inter-gene	chr1	55846896	deletion	T	CTCTCTTCCCCCAACGAGCGTCATA	25
DEL.5657	NULL	inter-gene	chr1	56156786	deletion	A	AGCAACTCTC	10
INS.4746	GRMZM2G054916	5'-UTR	chr1	56162836	insertion	C	GTCTACACA	9
INS.4754	GRMZM2G044038	intron	chr1	56564664	insertion	C	TTATTAG	7
INS.4763	NULL	inter-gene	chr1	56672737	insertion	C	CATACAGG	8
INS.4765	GRMZM2G030571	intron	chr1	56675623	insertion	G	ACGACGAC	8
DEL.5691	GRMZM2G030571	3'-UTR	chr1	56676445	deletion	A	ACAGATTC	8
INS.4768	NULL	inter-gene	chr1	56730910	insertion	A	CTGCCAGT	8
DEL.5701	NULL	inter-gene	chr1	56795083	deletion	G	GCCGGCGGTGGGAACTTGTTT	21
INS.4772	NULL	inter-gene	chr1	56836423	insertion	C	GTACTATATA	10
INS.4774	AC215638.3_FG007	CDS	chr1	56884841	insertion	C	CGCTCATTGCGTG	13
DEL.5708	NULL	inter-gene	chr1	56898247	deletion	C	TTACTTCTATATAT	14
INS.4780	NULL	inter-gene	chr1	56898607	insertion	A	GCATACGGTTTGACTCT	17
INS.4785	NULL	inter-gene	chr1	56928851	insertion	C	CAATTCGATAAATGTAA	17
INS.4786	NULL	inter-gene	chr1	56929546	insertion	G	CTGGGCGC	8
INS.4787	NULL	inter-gene	chr1	56932666	insertion	C	GGTGGGA	7
DEL.5717	GRMZM2G353147	intron	chr1	56971146	deletion	C	TTTGACG	7
INS.4791	GRMZM2G353147	intron	chr1	56974156	insertion	G	CTCCTAGC	8
DEL.5718	NULL	inter-gene	chr1	56984475	deletion	C	TCGTGCAG	8
DEL.5719	NULL	inter-gene	chr1	57070360	deletion	C	CCAAATTTCCCCA	13
DEL.5721	NULL	inter-gene	chr1	57096187	deletion	C	ACATTACT	8
DEL.5724	NULL	inter-gene	chr1	57151817	deletion	C	TTGCCTAG	8
INS.4814	GRMZM2G107597	intron	chr1	57246713	insertion	C	TATCATATATATTCATAA	18
DEL.5735	NULL	inter-gene	chr1	57253029	deletion	A	TCAGTAT	7
DEL.5737	NULL	inter-gene	chr1	57254840	deletion	G	TCCACAGT	8
DEL.5740	NULL	inter-gene	chr1	57255257	deletion	G	GGCGTCTTTATT	12
INS.4826	NULL	inter-gene	chr1	57351488	insertion	C	CTCCAGG	7
INS.4832	NULL	inter-gene	chr1	58430050	insertion	A	TGCCAGT	7
DEL.5767	NULL	inter-gene	chr1	58440958	deletion	G	AACTATTGTTTCTA	14
DEL.5768	NULL	inter-gene	chr1	58446670	deletion	G	AAAAAAA	7
INS.4835	NULL	inter-gene	chr1	58447861	insertion	T	ACTCCAAGCCGCGGCG	16
DEL.5773	NULL	inter-gene	chr1	58451686	deletion	C	CTGGAGA	7
DEL.5775	NULL	inter-gene	chr1	58451858	deletion	A	ATATTTCTC	9
DEL.5779	NULL	inter-gene	chr1	58455629	deletion	G	TTTAGTCCTCTATA	14
DEL.5784	NULL	inter-gene	chr1	58503353	deletion	T	ACACTGGC	8
DEL.5786	NULL	inter-gene	chr1	58503779	deletion	C	TGCGGCT	7
INS.4854	NULL	inter-gene	chr1	58511321	insertion	C	TTCGTCG	7
INS.4855	NULL	inter-gene	chr1	58512948	insertion	A	GCAATACT	8
INS.4856	NULL	inter-gene	chr1	58513070	insertion	T	GGTAGAAA	8
DEL.5798	NULL	inter-gene	chr1	58513162	deletion	A	TCGATCGCAGAGGCTAATCAACTAGCAGCACCG	33
DEL.5804	GRMZM2G177532	intron	chr1	58708490	deletion	C	GGGATACGGCAATAG	15
DEL.5805	GRMZM2G177532	intron	chr1	58717937	deletion	G	TCTTGGAC	8
INS.4879	NULL	inter-gene	chr1	58797281	insertion	C	CGCAGAGTCAGAGG	14
INS.4882	NULL	inter-gene	chr1	58828809	insertion	A	AGCCGCTGCTGAAGTTGC	18
DEL.5825	NULL	inter-gene	chr1	58875558	deletion	T	GGACCCCCTGGC	12
DEL.5828	NULL	inter-gene	chr1	59041515	deletion	T	GGCTGGC	7
DEL.5830	GRMZM2G083689	intron	chr1	59072058	deletion	G	CAGAAGC	7
INS.4898	NULL	inter-gene	chr1	59124993	insertion	C	AGATGCAGACT	11
INS.4902	GRMZM2G133322	3'-UTR	chr1	59180825	insertion	C	ATAAGGCTAATTTT	14
DEL.5837	GRMZM2G133322	3'-UTR	chr1	59181066	deletion	C	ATCTCTT	7
INS.4904	GRMZM2G133322	intron	chr1	59181950	insertion	G	CTCTGTAGTGCATGCTTATGTAT	23
INS.4906	GRMZM2G133322	intron	chr1	59183518	insertion	T	ATCATATCA	9
DEL.5846	NULL	inter-gene	chr1	59185004	deletion	T	ACCAGACCAG	10
DEL.5858	NULL	inter-gene	chr1	59299237	deletion	T	CTCCAGG	7
INS.4931	GRMZM2G400352	intron	chr1	59358754	insertion	C	GTAACATGTAGTAGCT	16
INS.4933	GRMZM2G400352	intron	chr1	59358978	insertion	C	GTCGCGA	7
DEL.5865	GRMZM2G400352	intron	chr1	59359049	deletion	C	TACCAGG	7
DEL.5867	GRMZM2G400352	intron	chr1	59369054	deletion	T	GGTGCGGAG	9
INS.4938	AC205502.4_FG004	CDS	chr1	59467416	insertion	C	AACAGATCTCGTACCATCCG	20
INS.4939	GRMZM5G896731	3'-UTR	chr1	59467416	insertion	G	TTGTCTAGAGCATGGTAGGC	20
INS.4944	NULL	inter-gene	chr1	59471023	insertion	T	ATTCATCA	8
INS.4948	GRMZM5G882821	intron	chr1	59508272	insertion	C	GTCCGGA	7
INS.4953	NULL	inter-gene	chr1	59623352	insertion	T	ATAAACG	7
DEL.5890	GRMZM2G134671	5'-UTR	chr1	59765299	deletion	C	ACGGTAG	7
INS.4954	GRMZM2G134671	intron	chr1	59766909	insertion	G	TGCTGAC	7
DEL.5893	NULL	inter-gene	chr1	59770176	deletion	G	AAAGGCGCAAGGTTTA	16
DEL.5894	NULL	inter-gene	chr1	59770413	deletion	G	CTCCTCCTC	9
INS.4962	NULL	inter-gene	chr1	59836610	insertion	C	GCTGCAA	7
INS.4964	NULL	inter-gene	chr1	59840720	insertion	G	TCCGCGCGCCGT	12
INS.4965	NULL	inter-gene	chr1	59860348	insertion	C	TCTCTAT	7
INS.4966	NULL	inter-gene	chr1	59863136	insertion	T	CTCTTTATAA	10
DEL.5905	NULL	inter-gene	chr1	59866618	deletion	G	AGAATGGTT	9
DEL.5909	NULL	inter-gene	chr1	59893895	deletion	C	ATTAGCCTATACAATTT	17
INS.4973	NULL	inter-gene	chr1	59907992	insertion	T	CCGTGAACGCG	11
INS.4976	GRMZM2G038598	intron	chr1	59960498	insertion	G	GTGTTCCGTTCA	12
DEL.5915	NULL	inter-gene	chr1	59963171	deletion	A	GATATATCCTTTTTAGCAACAAAAAGTTACGTTGTTTAGCCT	42
DEL.5920	NULL	inter-gene	chr1	60091589	deletion	C	ATCTATT	7
DEL.5922	NULL	inter-gene	chr1	60091697	deletion	G	TTGCCTA	7
DEL.5923	GRMZM2G378907	intron	chr1	60093096	deletion	C	GTCTCCA	7
INS.4983	GRMZM2G378907	intron	chr1	60100253	insertion	C	GTGCACGC	8
DEL.5929	NULL	inter-gene	chr1	60106402	deletion	A	GGGACTAG	8
DEL.5933	GRMZM2G169890	5'-UTR	chr1	60145180	deletion	C	GCGCACG	7
INS.4989	GRMZM2G169890	intron	chr1	60146127	insertion	G	TGTGTGGTAC	10
DEL.5936	GRMZM2G169890	intron	chr1	60147999	deletion	A	TATTATTC	8
INS.4994	NULL	inter-gene	chr1	60149517	insertion	T	ACCAGATA	8
DEL.5937	NULL	inter-gene	chr1	60149687	deletion	C	ACCTGATG	8
INS.4998	GRMZM2G467072	3'-UTR	chr1	60154278	insertion	A	TCAGTGCTCACTGC	14
DEL.5943	GRMZM2G000923	3'-UTR	chr1	60165366	deletion	C	ACAGTTTTCTT	11
DEL.5944	NULL	inter-gene	chr1	60165973	deletion	G	GCTTTCAAAAAA	12
DEL.5958	NULL	inter-gene	chr1	60266444	deletion	C	ATGTAACT	8
INS.5009	GRMZM2G469162	intron	chr1	60399462	insertion	G	TACCATAC	8
DEL.5963	NULL	inter-gene	chr1	60421841	deletion	C	TTGAGGAG	8
INS.5010	NULL	inter-gene	chr1	60423104	insertion	T	CTCCCTCACTTCCTG	15
INS.5012	NULL	inter-gene	chr1	60636711	insertion	A	TATATGT	7
DEL.5968	NULL	inter-gene	chr1	60681349	deletion	A	CTGTGAGT	8
DEL.5973	NULL	inter-gene	chr1	60722073	deletion	A	GTGACTGACG	10
DEL.5975	NULL	inter-gene	chr1	60722381	deletion	G	TGTATGAA	8
DEL.5977	NULL	inter-gene	chr1	60723005	deletion	T	GATGTTTGTGAC	12
DEL.5982	NULL	inter-gene	chr1	60731747	deletion	C	ACTTGAG	7
INS.5023	GRMZM2G090733	intron	chr1	60807421	insertion	A	GAGACTAAATT	11
INS.5026	GRMZM2G090788	3'-UTR	chr1	60809829	insertion	A	GGAATGC	7
INS.5028	NULL	inter-gene	chr1	60831031	insertion	C	TAGTAAG	7
INS.5032	GRMZM2G402584	intron	chr1	60833346	insertion	G	ACTATGAT	8
INS.5035	NULL	inter-gene	chr1	60835757	insertion	A	AGTGGATTT	9
DEL.6000	NULL	inter-gene	chr1	60938803	deletion	T	GTCATGTTCTTCAGAGCAATG	21
DEL.6011	GRMZM2G038153	intron	chr1	61016508	deletion	A	CCTACGCACTTGTTATTTACAAAGCAATGATCTAGCAT	38
DEL.6015	GRMZM2G038153	3'-UTR	chr1	61018691	deletion	G	TAATAAAC	8
DEL.6017	NULL	inter-gene	chr1	61024402	deletion	G	TATGGCTAGACTTTCTTACCTTAACAAATGTGATAATTGCAAA	43
DEL.6024	NULL	inter-gene	chr1	61037824	deletion	A	GGATATGGGTGTGAATATG	19
DEL.6025	NULL	inter-gene	chr1	61037851	deletion	A	CCTTTCG	7
DEL.6026	NULL	inter-gene	chr1	61134028	deletion	A	TTGAAAC	7
DEL.6029	NULL	inter-gene	chr1	61142076	deletion	C	ACCTTTACTCTAA	13
DEL.6034	NULL	inter-gene	chr1	61437625	deletion	C	TGTCCGGTGTGCCACCGGACAG	22
INS.5067	NULL	inter-gene	chr1	61664629	insertion	T	GCCCGTAC	8
INS.5072	GRMZM2G116010	3'-UTR	chr1	61697316	insertion	C	CTACTTG	7
INS.5074	NULL	inter-gene	chr1	61697840	insertion	T	CAAACTA	7
DEL.6043	GRMZM2G115975	intron	chr1	61699494	deletion	T	ATTTAGCA	8
INS.5075	GRMZM2G115975	intron	chr1	61700488	insertion	T	AATTCAGGGC	10
DEL.6044	GRMZM2G115975	intron	chr1	61701376	deletion	T	ATGTGTATC	9
INS.5078	GRMZM2G115975	intron	chr1	61707773	insertion	T	ACCTTTAG	8
DEL.6048	NULL	inter-gene	chr1	61712977	deletion	A	CGGCTTTTTTT	11
DEL.6053	GRMZM2G115921	3'-UTR	chr1	61714620	deletion	C	GGTCATGC	8
INS.5082	GRMZM2G115921	intron	chr1	61717421	insertion	T	CCAGAGTC	8
DEL.6054	GRMZM2G115921	intron	chr1	61717716	deletion	C	TGCAATCA	8
INS.5083	NULL	inter-gene	chr1	61720999	insertion	A	GAACACACCGGACATGTCCG	20
DEL.6062	NULL	inter-gene	chr1	61814773	deletion	T	GGCACCTTC	9
INS.5103	GRMZM2G703582	intron	chr1	61949206	insertion	A	CTACGAC	7
DEL.6079	GRMZM2G703582	5'-UTR	chr1	61949287	deletion	G	CCCGTAG	7
INS.5104	GRMZM2G703582	5'-UTR	chr1	61949504	insertion	C	GATCACCAAA	10
INS.5106	NULL	inter-gene	chr1	62002238	insertion	T	GCCTTGCCCTCCGTCGC	17
INS.5111	GRMZM2G382569	3'-UTR	chr1	62141055	insertion	G	CAGACTTAA	9
DEL.6091	GRMZM2G382569	intron	chr1	62141636	deletion	T	AATAGTA	7
DEL.6093	GRMZM2G382569	CDS	chr1	62141807	deletion	T	GCAACTCA	8
INS.5118	NULL	inter-gene	chr1	62172782	insertion	T	GACACAATA	9
INS.5124	NULL	inter-gene	chr1	62197795	insertion	G	TACCAGAC	8
INS.5126	NULL	inter-gene	chr1	62197943	insertion	G	TCATCGGC	8
INS.5127	NULL	inter-gene	chr1	62198952	insertion	C	CTGCTTCT	8
INS.5130	NULL	inter-gene	chr1	62199236	insertion	T	GTGCATCCG	9
INS.5131	NULL	inter-gene	chr1	62200248	insertion	C	TGTATACTT	9
INS.5137	NULL	inter-gene	chr1	62227312	insertion	C	ACACTGCCATTCT	13
DEL.6108	NULL	inter-gene	chr1	62227997	deletion	A	GATGCAGG	8
INS.5140	NULL	inter-gene	chr1	62228117	insertion	G	CATGTCGT	8
DEL.6111	NULL	inter-gene	chr1	62328337	deletion	A	CTGTTAGG	8
DEL.6112	NULL	inter-gene	chr1	62328392	deletion	T	TGTAAATAGTATCATCTATAG	21
INS.5145	NULL	inter-gene	chr1	62459291	insertion	C	CCGGCGA	7
INS.5146	NULL	inter-gene	chr1	62459358	insertion	T	TCACCAA	7
DEL.6117	NULL	inter-gene	chr1	62459483	deletion	C	GGCAGTG	7
INS.5149	NULL	inter-gene	chr1	62504224	insertion	G	TTGGCTCGT	9
INS.5152	NULL	inter-gene	chr1	62556017	insertion	G	CACTGAGC	8
DEL.6128	GRMZM5G822100	intron	chr1	62559382	deletion	T	TGTTTGCTTTGTAA	14
INS.5153	GRMZM5G822100	intron	chr1	62559528	insertion	C	TCTAGAGACAAT	12
DEL.6131	NULL	inter-gene	chr1	62694727	deletion	G	AGTATAA	7
INS.5166	NULL	inter-gene	chr1	62707664	insertion	T	ACCCATACA	9
DEL.6142	GRMZM2G442387	intron	chr1	62710091	deletion	G	TGCGCTAC	8
DEL.6145	NULL	inter-gene	chr1	62715733	deletion	C	ACGCTAAG	8
INS.5172	NULL	inter-gene	chr1	62887306	insertion	G	CCATGAGT	8
DEL.6156	NULL	inter-gene	chr1	62896195	deletion	A	ATGACTTACAATTTGG	16
DEL.6167	NULL	inter-gene	chr1	63008113	deletion	G	GTAACATCC	9
DEL.6174	GRMZM2G109221	intron	chr1	63031866	deletion	C	TCATTCTT	8
INS.5189	NULL	inter-gene	chr1	63032816	insertion	T	ATACTGTCTC	10
DEL.6178	NULL	inter-gene	chr1	63100565	deletion	C	TGAGGTCTTGG	11
DEL.6186	GRMZM2G043346	intron	chr1	63156092	deletion	A	CTTTTAGAT	9
INS.5194	GRMZM2G043346	intron	chr1	63156194	insertion	T	AAAGCCGACTG	11
INS.5197	NULL	inter-gene	chr1	63183938	insertion	G	CCCCATAAACC	11
DEL.6191	NULL	inter-gene	chr1	63187954	deletion	T	AGTGTCGATTCGC	13
DEL.6196	NULL	inter-gene	chr1	63203925	deletion	G	ATATACT	7
DEL.6199	NULL	inter-gene	chr1	63205687	deletion	G	ACCGGAGGC	9
DEL.6200	NULL	inter-gene	chr1	63206987	deletion	A	TGACGAAATTTAG	13
DEL.6201	NULL	inter-gene	chr1	63207883	deletion	C	ATTAAAGTTCGAAAT	15
DEL.6202	GRMZM2G073401	3'-UTR	chr1	63208297	deletion	G	CGAGTTCTATCTATA	15
DEL.6203	GRMZM2G073401	3'-UTR	chr1	63208322	deletion	A	GCGAAGGCTGGC	12
DEL.6205	GRMZM2G073401	intron	chr1	63210672	deletion	C	ATGCTGTGCTGTGCA	15
DEL.6214	NULL	inter-gene	chr1	63274828	deletion	T	TCTCCTTCTATGTCCACGCCATTCTC	26
DEL.6224	NULL	inter-gene	chr1	63304431	deletion	C	AGCGTGCGG	9
DEL.6226	NULL	inter-gene	chr1	63324899	deletion	G	TCACTGAC	8
INS.5219	NULL	inter-gene	chr1	63364623	insertion	T	CGCATGGCGCACCGGAC	17
DEL.6235	GRMZM5G808350	intron	chr1	63498629	deletion	G	CTAGAAGC	8
DEL.6246	NULL	inter-gene	chr1	63538832	deletion	G	TCACAGAC	8
DEL.6248	NULL	inter-gene	chr1	63539384	deletion	T	ATATATG	7
DEL.6251	NULL	inter-gene	chr1	63557441	deletion	C	GAACATGTGGGAGTGCTG	18
DEL.6252	NULL	inter-gene	chr1	63559099	deletion	G	ATGAGGTC	8
DEL.6258	GRMZM2G040515	intron	chr1	63612502	deletion	T	CTGCGAAGA	9
INS.5232	GRMZM2G040515	intron	chr1	63613089	insertion	G	GTCTCAGTCACCCTCGC	17
INS.5246	NULL	inter-gene	chr1	63746907	insertion	A	AGGGTTCGATCG	12
DEL.6275	NULL	inter-gene	chr1	63890299	deletion	T	CTAGACAC	8
DEL.6278	GRMZM2G330650	3'-UTR	chr1	63891351	deletion	G	TACTTGAAA	9
DEL.6279	GRMZM2G330650	intron	chr1	63892959	deletion	A	CCATGTTTCTC	11
DEL.6281	GRMZM2G330650	intron	chr1	63897154	deletion	G	CTGCGTTA	8
INS.5252	NULL	inter-gene	chr1	63906590	insertion	T	ACACAGTTCGGGATCGAGTCGGTTACGACTCCA	33
INS.5253	NULL	inter-gene	chr1	63917063	insertion	C	TTTATAAAACCGG	13
INS.5254	NULL	inter-gene	chr1	63919292	insertion	C	ACAGGATT	8
INS.5259	NULL	inter-gene	chr1	64004646	insertion	C	GCCACTCGGCGA	12
DEL.6290	NULL	inter-gene	chr1	64010711	deletion	G	AGGGTTTGGGTTCTAGGGTT	20
INS.5264	NULL	inter-gene	chr1	64011410	insertion	A	AAGATATAATTG	12
INS.5266	NULL	inter-gene	chr1	64015158	insertion	C	AATATTT	7
DEL.6296	NULL	inter-gene	chr1	64085668	deletion	C	CATTGTGG	8
INS.5270	NULL	inter-gene	chr1	64086573	insertion	C	CTAAACCCTAAA	12
DEL.6298	NULL	inter-gene	chr1	64100483	deletion	C	AAAGTCACGGATTCATACCTTTAGCTCTTTCTTCAACTCAG	41
INS.5274	NULL	inter-gene	chr1	64103679	insertion	A	TCTCTAATTCAGATT	15
INS.5277	NULL	inter-gene	chr1	64113211	insertion	A	TGGGCTGAC	9
INS.5281	GRMZM2G084407	intron	chr1	64149263	insertion	A	TCGTGCAGTGTATCTG	16
DEL.6314	NULL	inter-gene	chr1	64157106	deletion	T	AGAGAGAGAG	10
DEL.6317	NULL	inter-gene	chr1	64193940	deletion	C	TTGTGGCCA	9
DEL.6319	NULL	inter-gene	chr1	64240475	deletion	A	TGCATACAG	9
INS.5293	NULL	inter-gene	chr1	64241280	insertion	G	ACATCACA	8
DEL.6324	NULL	inter-gene	chr1	64263727	deletion	A	AGTCTTTGTCT	11
DEL.6328	NULL	inter-gene	chr1	64285082	deletion	G	CTAGCTA	7
INS.5303	NULL	inter-gene	chr1	64302595	insertion	A	TTGCGTGC	8
DEL.6334	NULL	inter-gene	chr1	64303708	deletion	T	CTTCACAGGAGCAGAG	16
DEL.6340	NULL	inter-gene	chr1	64388372	deletion	G	TCTCCAC	7
DEL.6358	GRMZM2G063498	intron	chr1	64542218	deletion	G	TGTATAT	7
INS.5332	NULL	inter-gene	chr1	64672343	insertion	T	CGGGAGAGAACGTGTACC	18
INS.5333	GRMZM2G001361	3'-UTR	chr1	64672646	insertion	A	TCTGCAACC	9
DEL.6367	NULL	inter-gene	chr1	64706180	deletion	C	CTGGCCCGT	9
DEL.6370	NULL	inter-gene	chr1	64708134	deletion	C	AGGGAGGCAAGGA	13
DEL.6373	NULL	inter-gene	chr1	64710468	deletion	G	GCATCCCATTGTGCC	15
DEL.6374	GRMZM2G001288	intron	chr1	64718219	deletion	G	CTGCACTGCACTGCA	15
INS.5337	GRMZM2G301271	3'-UTR	chr1	64719889	insertion	C	GCAGTAG	7
INS.5338	GRMZM2G001288	3'-UTR	chr1	64719889	insertion	G	CTACTGC	7
DEL.6387	NULL	inter-gene	chr1	64885870	deletion	G	ACTTAGCC	8
DEL.6392	GRMZM2G127138	intron	chr1	64965299	deletion	G	CCCCAGC	7
INS.5355	NULL	inter-gene	chr1	65022458	insertion	T	ATATCCCATTAG	12
INS.5357	GRMZM2G075153	5'-UTR	chr1	65040201	insertion	C	GGTGCCAC	8
DEL.6406	NULL	inter-gene	chr1	65089160	deletion	C	CGCCAAGA	8
DEL.6412	NULL	inter-gene	chr1	65090040	deletion	A	AGGGGTGGC	9
INS.5363	NULL	inter-gene	chr1	65090260	insertion	A	AATCGACAAC	10
DEL.6415	GRMZM2G042662	intron	chr1	65093156	deletion	T	AGGGTTGTAGG	11
DEL.6424	NULL	inter-gene	chr1	65220840	deletion	C	CGCAACA	7
DEL.6425	NULL	inter-gene	chr1	65220853	deletion	C	CATGCCGAGAGCACA	15
DEL.6427	GRMZM2G084540	3'-UTR	chr1	65221865	deletion	A	TTGCTAC	7
DEL.6428	GRMZM2G084540	5'-UTR	chr1	65225968	deletion	T	AGGGCCGCA	9
DEL.6429	NULL	inter-gene	chr1	65226252	deletion	G	TACGTAACAAAAAA	14
DEL.6435	NULL	inter-gene	chr1	65340067	deletion	C	ACAGTCCGGTGGCACACCGG	20
DEL.6439	NULL	inter-gene	chr1	65347869	deletion	A	CCATACAC	8
INS.5399	NULL	inter-gene	chr1	65623974	insertion	C	AGATGATGAGATTGT	15
DEL.6453	NULL	inter-gene	chr1	65624448	deletion	T	GCAAGGTATCCC	12
INS.5400	NULL	inter-gene	chr1	65662376	insertion	G	TCGTGTC	7
INS.5404	GRMZM2G051836	5'-UTR	chr1	65679797	insertion	A	AGTCACAGTCAC	12
DEL.6458	NULL	inter-gene	chr1	65682183	deletion	C	GCGGCGAAAGGTG	13
DEL.6463	NULL	inter-gene	chr1	65826760	deletion	T	GCCCATG	7
INS.5418	NULL	inter-gene	chr1	65895923	insertion	C	GGGAGCTTTGA	11
DEL.6470	GRMZM2G078806	3'-UTR	chr1	66013073	deletion	T	CGGCTGGAGACAACC	15
INS.5422	GRMZM2G078876	intron	chr1	66024609	insertion	C	TAATCTAG	8
INS.5424	GRMZM2G078876	intron	chr1	66025015	insertion	A	TATAGAGAGTCAGCAGAGG	19
DEL.6477	NULL	inter-gene	chr1	66217295	deletion	T	TGTTAAGGAC	10
DEL.6480	NULL	inter-gene	chr1	66220675	deletion	T	CGTGCAATC	9
DEL.6482	NULL	inter-gene	chr1	66220929	deletion	C	TGAACCAA	8
INS.5430	NULL	inter-gene	chr1	66242725	insertion	G	TAAATGTCAT	10
DEL.6486	NULL	inter-gene	chr1	66243481	deletion	C	CGCAGAGTTCCG	12
DEL.6489	GRMZM2G038811	3'-UTR	chr1	66246560	deletion	T	AGCTTCAA	8
DEL.6490	GRMZM2G038811	5'-UTR	chr1	66247127	deletion	C	TCTCTATATATG	12
DEL.6491	GRMZM2G038811	5'-UTR	chr1	66247141	deletion	A	CTCGTAATT	9
INS.5440	NULL	inter-gene	chr1	66298465	insertion	T	TATCGATGCCATA	13
DEL.6502	NULL	inter-gene	chr1	66327501	deletion	G	TATATATATATATATA	16
INS.5445	NULL	inter-gene	chr1	66392063	insertion	A	GACACGGTGAACATTC	16
INS.5446	NULL	inter-gene	chr1	66396582	insertion	C	TCTCGCTG	8
INS.5451	NULL	inter-gene	chr1	66680651	insertion	C	TTCCGTGAT	9
INS.5452	NULL	inter-gene	chr1	66693214	insertion	G	TCATCACTATTCA	13
INS.5462	NULL	inter-gene	chr1	66788608	insertion	C	TGATAAACCGG	11
INS.5463	NULL	inter-gene	chr1	66788863	insertion	T	ACTTCTCTGTCG	12
DEL.6528	GRMZM2G011667	intron	chr1	66796776	deletion	G	CCAAGAG	7
DEL.6531	NULL	inter-gene	chr1	66802372	deletion	A	CAAAATCTGTT	11
INS.5471	NULL	inter-gene	chr1	66804220	insertion	C	CAAAGGTA	8
DEL.6546	NULL	inter-gene	chr1	67135782	deletion	C	TAATTAA	7
INS.5492	GRMZM2G370510	intron	chr1	67180348	insertion	C	ATATCAGAGG	10
DEL.6560	GRMZM2G104353	intron	chr1	67249589	deletion	T	CTGGCAGA	8
INS.5512	NULL	inter-gene	chr1	67675292	insertion	A	CTAGTAGT	8
DEL.6583	GRMZM2G412430	3'-UTR	chr1	67849409	deletion	C	TAGCCTATATCACC	14
DEL.6586	GRMZM2G412430	5'-UTR	chr1	67850623	deletion	G	TTCCTTCC	8
DEL.6598	NULL	inter-gene	chr1	67942583	deletion	T	GTTTACAGAGTG	12
DEL.6599	NULL	inter-gene	chr1	67942680	deletion	C	GACATAGATGA	11
INS.5541	GRMZM2G305400	intron	chr1	67991439	insertion	G	CACTCTCTGT	10
DEL.6616	GRMZM2G305400	intron	chr1	67993464	deletion	T	GATAAATA	8
INS.5549	NULL	inter-gene	chr1	68107261	insertion	G	TGGACAAA	8
DEL.6628	GRMZM2G120587	intron	chr1	68136290	deletion	G	CCTGATG	7
INS.5564	NULL	inter-gene	chr1	68361829	insertion	T	CTTCTACTTTAAGTGGAATGATTGA	25
INS.5568	GRMZM2G003530	intron	chr1	68436943	insertion	A	TCGCGGCTA	9
DEL.6644	GRMZM2G003530	intron	chr1	68438621	deletion	C	GATGTAG	7
INS.5575	NULL	inter-gene	chr1	68443733	insertion	T	TTGTGGTC	8
DEL.6645	NULL	inter-gene	chr1	68443808	deletion	G	GTGCACC	7
DEL.6662	NULL	inter-gene	chr1	68531899	deletion	A	TGCACCGGACTGTCCGGTGG	20
DEL.6665	NULL	inter-gene	chr1	68546286	deletion	T	TTATAGGC	8
INS.5589	GRMZM2G077960	5'-UTR	chr1	68555339	insertion	A	CTCCTCGGTTGATCCGGTGATCCGTTACAAAAGGC	35
DEL.6669	GRMZM2G077960	intron	chr1	68557426	deletion	T	GAATTGATCTG	11
DEL.6672	NULL	inter-gene	chr1	68560779	deletion	T	AAATTTTGGAGA	12
INS.5594	NULL	inter-gene	chr1	68560838	insertion	C	CAGCTAA	7
DEL.6676	GRMZM2G077897	3'-UTR	chr1	68561280	deletion	A	CTTGAAG	7
DEL.6682	NULL	inter-gene	chr1	68752533	deletion	A	CAGCTCTCGTC	11
INS.5599	NULL	inter-gene	chr1	68754055	insertion	T	GCCCAAAATTAA	12
DEL.6684	NULL	inter-gene	chr1	68808198	deletion	C	CCTAAAA	7
INS.5604	NULL	inter-gene	chr1	68810770	insertion	G	CCAATGGTCGACTA	14
INS.5609	NULL	inter-gene	chr1	68871689	insertion	T	CACTGGACTGTCATGTGTG	19
DEL.6692	NULL	inter-gene	chr1	68875909	deletion	G	ACACATTT	8
DEL.6693	NULL	inter-gene	chr1	68875925	deletion	G	TTATGGTT	8
INS.5612	GRMZM2G022061	intron	chr1	68878349	insertion	G	CACTCAGC	8
INS.5613	NULL	inter-gene	chr1	68883550	insertion	C	AATTTGCA	8
INS.5620	NULL	inter-gene	chr1	68931110	insertion	C	CATACGGG	8
DEL.6712	NULL	inter-gene	chr1	68980745	deletion	A	CGTCACAAAGT	11
INS.5626	GRMZM2G046480	CDS	chr1	69020144	insertion	A	GAGCGAGTGTGG	12
DEL.6718	GRMZM2G046480	intron	chr1	69024870	deletion	T	ATTTGATTTGCATTCATTCATCCGC	25
DEL.6719	GRMZM2G046480	3'-UTR	chr1	69025226	deletion	A	TGTTACGG	8
DEL.6724	GRMZM2G085825	3'-UTR	chr1	69089925	deletion	C	GCCCGACGAGAGAATCCCG	19
DEL.6725	NULL	inter-gene	chr1	69090306	deletion	C	CCACTGGA	8
INS.5639	NULL	inter-gene	chr1	69291387	insertion	G	CTCTATGC	8
DEL.6734	NULL	inter-gene	chr1	69356701	deletion	C	CAAAGCTACTATA	13
DEL.6744	NULL	inter-gene	chr1	69441589	deletion	C	GAAAGACATTTATTTTGGAG	20
DEL.6750	NULL	inter-gene	chr1	69599323	deletion	T	CACCGGACTGTCTGGTGGTG	20
INS.5645	NULL	inter-gene	chr1	69695897	insertion	G	CTCCCAAA	8
DEL.6765	NULL	inter-gene	chr1	69807719	deletion	T	CAGCAACACCAG	12
DEL.6770	NULL	inter-gene	chr1	69877265	deletion	A	TACTTTATCGAGTGTTTTTTTAG	23
DEL.6771	NULL	inter-gene	chr1	69880078	deletion	A	GGTTAGACTGG	11
DEL.6774	NULL	inter-gene	chr1	69884233	deletion	C	TATGAAA	7
INS.5662	GRMZM2G117513	intron	chr1	69888174	insertion	T	GTGGCAGAGCATGG	14
DEL.6777	NULL	inter-gene	chr1	69933948	deletion	G	TTTGTCATCCTCGAAGCCATGGGGTTGTTCC	31
DEL.6781	NULL	inter-gene	chr1	69936070	deletion	C	GTTAGCTTGCCCCGCA	16
DEL.6783	NULL	inter-gene	chr1	69936473	deletion	C	CCGCGTGA	8
DEL.6784	NULL	inter-gene	chr1	70014986	deletion	G	ACGCTTTGCCGA	12
DEL.6785	NULL	inter-gene	chr1	70015001	deletion	G	CTTTCTATCGGGCACTCGGCAAAGACGT	28
DEL.6789	NULL	inter-gene	chr1	70020991	deletion	G	TTCACCATCTCTA	13
INS.5678	NULL	inter-gene	chr1	70041053	insertion	A	ATTAATT	7
DEL.6801	NULL	inter-gene	chr1	70068837	deletion	G	ACGCGCGGAC	10
DEL.6805	NULL	inter-gene	chr1	70154434	deletion	G	ATCTGTC	7
INS.5688	GRMZM2G149224	intron	chr1	70159523	insertion	A	TCTCATTGCTCG	12
DEL.6809	NULL	inter-gene	chr1	70172114	deletion	G	TCGTTGTGCA	10
DEL.6811	NULL	inter-gene	chr1	70197098	deletion	G	TGCGTGTT	8
INS.5690	NULL	inter-gene	chr1	70231744	insertion	G	ATGTCCTTCCTGTT	14
DEL.6817	GRMZM2G117222	intron	chr1	70251405	deletion	G	TACAGCAC	8
DEL.6820	NULL	inter-gene	chr1	70285848	deletion	G	ATTCCCTTCAAACAATCCACGAAC	24
DEL.6821	NULL	inter-gene	chr1	70288315	deletion	G	AGAGTTAATTAAGAGCTAA	19
INS.5702	NULL	inter-gene	chr1	70347837	insertion	C	GTCATCACCCGA	12
DEL.6834	GRMZM2G123776	5'-UTR	chr1	70516191	deletion	C	TCCCGCCG	8
INS.5711	NULL	inter-gene	chr1	70565620	insertion	G	AGACCACGAGCTGTGGGC	18
INS.5713	NULL	inter-gene	chr1	70566215	insertion	C	TACTGTGGTGCA	12
INS.5717	NULL	inter-gene	chr1	70595053	insertion	G	TTTATCCATTCATATCCT	18
DEL.6847	GRMZM2G139878	intron	chr1	70723158	deletion	G	AGTAATC	7
INS.5727	NULL	inter-gene	chr1	70725088	insertion	G	CATATGGCCC	10
DEL.6851	NULL	inter-gene	chr1	70726420	deletion	G	CTAGCTAAAT	10
INS.5732	NULL	inter-gene	chr1	70730961	insertion	T	TCCATACCA	9
DEL.6865	NULL	inter-gene	chr1	70752110	deletion	C	ACCGTTTGGAGCA	13
INS.5741	NULL	inter-gene	chr1	70752182	insertion	G	TGCCAGCC	8
INS.5743	NULL	inter-gene	chr1	70767552	insertion	C	CACACGA	7
DEL.6869	GRMZM2G142390	3'-UTR	chr1	70768535	deletion	C	GGTGTAC	7
DEL.6870	NULL	inter-gene	chr1	70772678	deletion	A	TTTCCAGT	8
DEL.6890	NULL	inter-gene	chr1	70991378	deletion	T	GATCGGATTCAGAATAAATGATTATACTATTAA	33
DEL.6891	NULL	inter-gene	chr1	71012298	deletion	G	CGGAATGC	8
INS.5768	GRMZM2G110076	intron	chr1	71019521	insertion	C	TTGAGAA	7
DEL.6893	GRMZM2G110076	intron	chr1	71019959	deletion	A	GTCATTTATAAATATACCTGTTG	23
INS.5770	GRMZM2G110076	3'-UTR	chr1	71020576	insertion	A	TCATTCAAC	9
DEL.6900	NULL	inter-gene	chr1	71022067	deletion	A	CCAGCTAAAT	10
DEL.6901	NULL	inter-gene	chr1	71022565	deletion	A	CTGCAGT	7
INS.5773	NULL	inter-gene	chr1	71024552	insertion	G	AGGCAAT	7
DEL.6902	NULL	inter-gene	chr1	71024879	deletion	A	TCCGTCCCTATT	12
INS.5774	NULL	inter-gene	chr1	71025568	insertion	G	TCTCTCTC	8
INS.5777	NULL	inter-gene	chr1	71063113	insertion	T	TTGTTAATA	9
INS.5778	NULL	inter-gene	chr1	71063116	insertion	A	GTTTCCTATTTGTGCATTTG	20
DEL.6912	NULL	inter-gene	chr1	71068195	deletion	T	AAATTCTCC	9
INS.5779	NULL	inter-gene	chr1	71068244	insertion	G	GTCCCGCTCCC	11
INS.5781	NULL	inter-gene	chr1	71100228	insertion	A	TAGTGGTATAC	11
INS.5788	NULL	inter-gene	chr1	71137926	insertion	C	TCAAGTGG	8
DEL.6916	GRMZM5G862467	intron	chr1	71146218	deletion	T	GTGATGG	7
DEL.6918	GRMZM5G862467	5'-UTR	chr1	71147987	deletion	T	CTCTCTCTCTCTCTCT	16
DEL.6923	NULL	inter-gene	chr1	71208201	deletion	A	ATACACTT	8
DEL.6925	NULL	inter-gene	chr1	71212597	deletion	A	TTATCTATACTATACT	16
INS.5797	GRMZM2G341271	3'-UTR	chr1	71590054	insertion	G	TGGGTAGAGTACCCTT	16
INS.5810	GRMZM2G341271	intron	chr1	71607561	insertion	A	TGCGGAAC	8
INS.5812	GRMZM2G341269	CDS	chr1	71609665	insertion	G	GCCTGCGCCTGC	12
DEL.6941	NULL	inter-gene	chr1	71795965	deletion	T	TATTCTAGCACGGTG	15
DEL.6942	NULL	inter-gene	chr1	71796140	deletion	T	ATCATCTGTC	10
INS.5815	NULL	inter-gene	chr1	71796406	insertion	G	TGATTGAT	8
INS.5816	NULL	inter-gene	chr1	71796540	insertion	C	CATTGAGG	8
DEL.6943	NULL	inter-gene	chr1	71797575	deletion	T	GCTAGTA	7
DEL.6948	GRMZM2G313009	5'-UTR	chr1	71997911	deletion	T	TGCCTCGCC	9
DEL.6949	GRMZM2G313009	intron	chr1	72008134	deletion	G	ATTGAATATTA	11
INS.5824	GRMZM2G313009	3'-UTR	chr1	72013862	insertion	T	TATCTAA	7
INS.5825	NULL	inter-gene	chr1	72014204	insertion	A	ATGCATT	7
DEL.6951	NULL	inter-gene	chr1	72040377	deletion	C	CCTAGCTG	8
DEL.6953	NULL	inter-gene	chr1	72042190	deletion	C	AGACCAT	7
INS.5829	NULL	inter-gene	chr1	72042245	insertion	G	GAGGCGT	7
INS.5830	NULL	inter-gene	chr1	72042254	insertion	T	GGACTCGGA	9
DEL.6965	GRMZM2G179521	CDS	chr1	72094010	deletion	T	CCATTCGA	8
INS.5853	NULL	inter-gene	chr1	72481077	insertion	G	ATTTGAATTTGA	12
DEL.6998	GRMZM2G096682	3'-UTR	chr1	72704529	deletion	A	TGAGAAT	7
DEL.7001	NULL	inter-gene	chr1	72705225	deletion	A	GGAGGCCGCGCC	12
DEL.7006	NULL	inter-gene	chr1	72798123	deletion	C	TTGCAAG	7
INS.5882	NULL	inter-gene	chr1	72817820	insertion	A	TGTTTGTGT	9
DEL.7016	NULL	inter-gene	chr1	72818485	deletion	A	AGTATCTTGC	10
INS.5888	NULL	inter-gene	chr1	72820490	insertion	G	AAGCAGCATACA	12
DEL.7020	NULL	inter-gene	chr1	72838396	deletion	A	GTGGCGTGG	9
DEL.7028	NULL	inter-gene	chr1	73230529	deletion	A	ATCACTAATT	10
DEL.7035	NULL	inter-gene	chr1	73245669	deletion	C	ATTTGGTTT	9
DEL.7039	GRMZM2G074946	intron	chr1	73247726	deletion	A	CGGGCCTTAG	10
[truncated: 36,224 more rows]
