# Supplementary material for: Efficient Molecular Marker Design Using the MaizeGDB Mo17 SNPs and Indels Track
Source: G3 (Bethesda). 2014 Apr 17;4(6):1143–5. doi: 10.1534/g3.114.010454 (PMC4065257; doi:10.1534/g3.114.010454)
Supplement: Supporting Information [file supp_g3.114.010454_TableS2.zip › TableS2/READ_ME.txt]

Table S2
Indel markers tested in this study. Product scores are given for each DNA sample tested with relative sizes of the B73, Mo17, and W22 products reported along with the type of polymorphism observed for F1 or mixed DNA samples. The Indel polymorphism data from Supplemental Table 1 is reported as well as the expected size difference for the Mo17 allele and B73 product. B73 product sizes are calculated from coordinate positions for the Forward and Reverse primer sequences in the maize genome assembly release 5b.60.
