# Supplementary material for: Efficient Molecular Marker Design Using the MaizeGDB Mo17 SNPs and Indels Track
Source: G3 (Bethesda). 2014 Apr 17;4(6):1143–5. doi: 10.1534/g3.114.010454 (PMC4065257; doi:10.1534/g3.114.010454)
Supplement: Supporting Information [file supp_g3.114.010454_TableS2.zip › TableS2/TableS2.xlsx]

## Sheet: Supplemental Table 2
Marker Name	B73 Product	Mo17 Product	W22 Product	B73/Mo17	B73/W22	Mo17/W22	SNP_ID	GENE_ID	CATEGORY	Chromosome	Position	SNP_TYPE	B73_BASE	MO17_BASE	Size Difference	B73 product	Forward Primer Name	Sequence	Reverse Primer Name	Sequence
INS.1367	small	large		co-dominant			INS.1367	GRMZM2G162749	intron	chr1	14851899	insertion	A	TTTTCTTACACT	12	125	1:INS.1367 FWD Set 1	CTGTACCCTTCCGATTGTTC	1:INS.1367 REV Set 1	CATGGTGATGTAACTGATCCC
INS.1383	small	large		co-dominant			INS.1383	GRMZM2G162776	3'-UTR	chr1	14894748	insertion	A	GTCATGACTCATGA	14	132	1:INS.1383 FWD Set 5	ATTGCTCTGACTGTCCCA	1:INS.1383 REV Set 5	CCTTCCAGCATGCAATCA
INS.1391	small	large		B73 dominant			INS.1391	NULL	inter-gene	chr1	15067750	insertion	T	ATGTCCCC	8	147	1:INS.1391 FWD Set 1	CAAGTGCTACAAACGAGAGG	1:INS.1391 REV Set 1	GGATTATGGCCGTGTTAGTC
INS.1411	small	large		B73 dominant			INS.1411	NULL	inter-gene	chr1	15408420	insertion	A	GATGATATCATGTAGCTC	18	144	1:INS.1411 FWD Set 2	GTCGATGTGTATGACACGAG	1:INS.1411 REV Set 2	CTGGTTTCGGATGGATAGTG
DEL.1645	amplified	none		PAV			DEL.1645	GRMZM2G142609	intron	chr1	15738394	deletion	T	CAAGGGCATGTAATGTTCACAAAA	24	127	1:DEL.1645 FWD Set 1	CACTCAAGAACCCACTGAA	1:DEL.1645 REV Set 1	GTGAACATTACATGCCCTTG
ufIDP1-243.4	large	small	large	co-dominant	not polymorphic	co-dominant	DEL.19507	GRMZM2G409133	intron	chr1	243443659	deletion	A	CTGTAAACTATC	12	243	UF IDP 1-243.4-L	GAAGGGTCGCTGAGAAAGAA	uf IDP1 -243.4-R	ACAAATGCGGTGTTTTAGTTTT
ufIDP1-244.5	small	middle	large	co-dominant	co-dominant	co-dominant	INS.15975	GRMZM2G125140	intron	chr1	244597861	insertion	C	CCATCCATCCAT	12	249	UF IDP 1-244.5-L	CCGCATTGTCGCCAGTAA	uf IDP1 -244.5-R	AAATGCAGTGTCCCTCTGGT
ufIDP1-245.4	large	small	small	co-dominant	co-dominant	PAV	DEL.19587	GRMZM2G031938	intron	chr1	245485029	deletion	A	TAAAAAAACGATATGACCCTATAAT	25	246	UF IDP 1-245.4-L	CCAGCTTTCTAAGCAAGATTCA	uf IDP1 -245.4-R	AGGTGTTGTCAGGTGGAAGG
ufIDP1-245.6	amplified	none	none	PAV	PAV	PAV	DEL.19614	GRMZM2G455817	intron	chr1	245696179	deletion	T	CTGCTATTGACT	12	141	uf IDP1 -245.6-L	GACGGTTCACTCCCATGTCT	uf IDP1 -245.6-R	TGTAAGCTGCGAATGGCTCT
ufIDP1-245.8	large	small	large	co-dominant	not polymorphic	co-dominant	DEL.19653	GRMZM2G438960	intron	chr1	245870809	deletion	T	CATATATAAATATA	14	167	uf IDP1 -245.8-L	AGAACAGAGCGCCTGAATGT	uf IDP1 -245.8-R	CGGCATACCTAAGGAAGCAC
ufIDP1-248.7	small	large	small	B73 dominant	not polymorphic	W22 dominant	INS.16306	GRMZM2G083437	intron	chr1	248744049	insertion	T	AATGTACTCAGTT	13	93	uf IDP1 -248.7-L	AGCAAGGCAAGAGGAATCAG	uf IDP1 -248.7-R	GTATCGCGCTCACGTTCC
ufIDP1-249.1	small	large	small	B73 dominant	not polymorphic	W22 dominant	INS.16328	NULL	inter-gene	chr1	249192309	insertion	A	CTGGTACGGTACTCGCTAG	19	228	uf IDP1 -249.1-L	ACGTGGTCGTACGTGTGTGT	uf IDP1 -249.1-R	CGTCGCTTTAGCAGCACTTG
ufIDP1-250.1	small	large	small	B73 dominant	not polymorphic	W22 dominant	INS.16396	GRMZM2G038988	intron	chr1	250185328	insertion	C	ATTGGGTTCTTTGTT	15	212	uf IDP1 -250.1-L	CTTCCGTTCAGCCAAACAGT	uf IDP1 -250.1-R	GAACTAAATGGGCAGCCTGA
ufIDP1-250.2	amplified	none	none	PAV	PAV	not polymorphic	DEL.20008	NULL	inter-gene	chr1	250299097	deletion	T	ACTTGTTGGAGTTGCTCTC	19	214	uf IDP1 -250.2-L	CCATCTTAGGACCTGCTTGG	uf IDP1 -250.2-R	CTCTTGGGAAGCAAGCTGAT
ufIDP1-250.3	small	large	small	co-dominant	not polymorphic	co-dominant	INS.16414	GRMZM2G023392	intron	chr1	250302209	insertion	C	TTGAACTATAAGGTTAGCT	19	219	uf IDP1 -250.3-L	TTGTAGGGGTTTCTGCCTTC	uf IDP1 -250.3-R	CATGGCACCACGACAGTAAA
ufIDP1-250.5	large	small	large	co-dominant	not polymorphic	co-dominant	DEL.20024	NULL	inter-gene	chr1	250565765	deletion	C	GAAGTCACAGACTATGTGGCTCCTCCTTCG	30	240	uf IDP1 -250.5-L	AACAACATGCAAACGACACAA	uf IDP1 -250.5-R	AGTTGGGCGACAAGGACTTA
ufIDP1-251.0	small	large	small	co-dominant	not polymorphic	co-dominant	INS.16465	GRMZM2G080828	intron	chr1	251089457	insertion	T	GGAGTACTATCTA	13	203	uf IDP1 -251.0-L	AGGGAATTTCTGCTGGACCT	uf IDP1 -251.0-R	GGCAGTTGCATCACTGAAAG
ufIDP1-251.1	large	small	large	co-dominant	not polymorphic	W22 dominant	DEL.20073	NULL	inter-gene	chr1	251109395	deletion	A	TATATATATATGTGTGTGTG	20	248	uf IDP1 -251.1-L	GCCGAACAAATTTAGCCATT	uf IDP1 -251.1-R	TTGCAAACAGGTCCATAGGAG
ufIDP1-251.3	large	small	weak	co-dominant	not polymorphic	not polymorphic	DEL.20121	NULL	inter-gene	chr1	251379963	deletion	T	ACGCTCTGCCTCCAC	15	244	uf IDP1 -251.3-L	CTTTCCACCCGTCATCTGTT	uf IDP1 -251.3-R	TTCAGCACTGATGGATCGAC
ufIDP1-251.6	large	small	large	co-dominant	not polymorphic	co-dominant	DEL.20140	GRMZM2G015005	intron	chr1	251619862	deletion	T	CCCTTTGTTACTA	13	138	uf IDP1 -251.6-L	CCATAGCAAAATCTGGACGTT	uf IDP1 -251.6-R	CCTCCCCCTCTTCATATCAT
ufIDP1-252.4	small	middle	large	co-dominant	co-dominant	co-dominant	INS.16626	NULL	inter-gene	chr1	252452657	insertion	A	TTTGTCGTCACTAGTT	16	183	uf IDP1 -252.4-L	ACGACCATTCTCCATTCTCG	uf IDP1 -252.4-R	CAATGCGCACGTATAACTCG
ufIDP1-253.1	amplified	none	amplified	PAV	not polymorphic	PAV	DEL.20296	NULL	inter-gene	chr1	253147459	deletion	A	ACACGTATGTACGCGTACACGT	22	154	uf IDP1 -253.1-L	CACGCCAACGTCAAGAAGTA	uf IDP1 -253.1-R	GTCGGTTCCTCTCGTAGTGC
ufIDP1-253.2	small	large	large	B73 dominant	B73 dominant	not polymorphic	INS.16694	GRMZM2G066234	CDS	chr1	253280641	insertion	G	CCGCACCCGCAC	12	237	uf IDP1 -253.2-L	CGTAACCGAGCCTTTTGGTA	uf IDP1 -253.2-R	GTAGCGGAAGGTGGAGAATG
ufIDP1-254.9	large	small	large	B73 dominant	not polymorphic	W22 dominant	DEL.20465	GRMZM2G077131	intron	chr1	254981986	deletion	A	GTAAGGGCTTTCCTAGTAAGG	21	189	uf IDP1 -254.9-L	ATAAAGTTGAGTCCCTCGCT	uf IDP1 -254.9-R	AGCAGATTGGGCGGGTTTAA
ufIDP1-256.9	large	small	large	co-dominant	not polymorphic	co-dominant	DEL.20592	NULL	inter-gene	chr1	256937640	deletion	A	TGCATCATCAGGTCAGG	17	154	uf IDP1 -256.9-L	TTGCGTTTCGTTGGAGTACC	uf IDP1 -256.9-R	GCTGCCTCAGGTAATCATCC
ufIDP1-257.3	small	large	small	B73 dominant	not polymorphic	W22 dominant	INS.16946	GRMZM2G106552	intron	chr1	257325560	insertion	C	GCCTAAGCCTAAGC	14	168	uf IDP1 -257.3-L	GACTCGAAGTCGAAGCGAAG	uf IDP1 -257.3-R	TGACGGCAATACAGCATAGG
JY_3:5.78	amplified	none	none		PAV	not polymorphic	DEL.54517	GRMZM2G068352	3'-UTR	chr3	5788990	deletion	G	TCACTGCC	8	145	JY_3:5.78LEFT PRIMER	AGCAGCCAGCCACTTGTATT	JY_3:5.78RIGHT PRIMER	ACTAACTACCGGAGCGAAGC
JY_3:7.93	amplified	none	amplified		not polymorphic	not polymorphic	DEL.54665	AC197903.4_FG001	CDS	chr3	7934641	deletion	C	ACAGCAG	7	94	JY_3:7.93LEFT PRIMER	GATCTGCGAGTCCCAAGAGA	JY_3:7.93LEFT PRIMER	TTACCGCGTCTAACGCTTCT
JY_3:9.24	amplified	amplified	amplified		not polymorphic	not polymorphic	INS.44569	GRMZM2G151444	intron	chr3	9241349	insertion	A	TTCTGGCC	8	102	JY_3:9.24LEFT PRIMER	GGAGAAGTCCCCCAAGAAAG	JY_3:9.24RIGHT PRIMER	AATGCAGCGAGCACATCATA
JY_3:9.38	small	large	small		not polymorphic	co-dominant	INS.44588	GRMZM5G871126	intron	chr3	9386130	insertion	G	AAGCTATC	8	157	JY_3:9.38LEFT PRIMER	TTGACCAAGTATAACAAGATGACTCC	JY_3:9.38RIGHT PRIMER	CGCTGAAAATAAAGGTGACTACA
JY_3:9.457	small	large	none		PAV	PAV	INS.44600	NULL	inter-gene	chr3	9457061	insertion	T	CCGACTGCTTAAGTTAAGA	19	123	JY_3:9.457L	CCCAATGGTACCAGAGCTTTA	JY_3:9.457R	GTGGGTTCACGTCCAGGTAT
JY_3:9.58	small	large	small		not polymorphic	co-dominant	INS.44607	GRMZM2G363535	intron	chr3	9586841	insertion	G	ACTGCATG	8	108	JY_3:9.58L	GAAAAGTGAAGGGGCAAACA	JY_3:9.58R	GCGTGTGAGGTGACATCAAT
JY_3:9.587	small	large	small		not polymorphic	co-dominant	INS.44608	GRMZM2G363535	intron	chr3	9587149	insertion	T	ATTGGTCA	8	137	JY_3:9.587LEFT PRIMER	TAATCTGCCAAAGGTATGTTTTT	JY_3:9.587RIGHT PRIMER	GTGAGGTTGTCCGTAACCAG
JY_3:9.793	large	small	large		not polymorphic	not polymorphic	DEL.54887	GRMZM2G083374	intron	chr3	9793143	deletion	C	GTTCAAA	7	123	JY_3:9.793LEFT PRIMER	AGGGGGTTGTGTGTTTACAA	JY_3:9.793RIGHT PRIMER	TCAAGCCAGACATCTGTTCA
JY_3:9.798	small	large	small		not polymorphic	not polymorphic	INS.44617	GRMZM2G083374	intron	chr3	9798218	insertion	T	ATGGATGA	8	136	JY_3:9.798LEFT PRIMER	CCTAATGTGCCATTTGTGAA	JY_3:9.798RIGHT PRIMER	CAAATTTCCATTGCTGATGA
JY_3:9.81	amplified	none	amplified		not polymorphic	PAV	DEL.54900	GRMZM2G083518	intron	chr3	9812648	deletion	T	ATTGGAAC	8	144	JY_3:9.81L	GCAGAATTCAAAGCCGTGAT	JY_3:9.81R	GCGCCATTCTATGGAACATT
JY_3:9.81-2	amplified	amplified	amplified		not polymorphic	not polymorphic	INS.44624	NULL	inter-gene	chr3	9819258	insertion	T	GACAG	5	157	JY_3:9.81-2LEFT PRIMER	AGCATTTTGGTTGTGAAAGC	JY_3:9.81-2RIGHT PRIMER	TTTTTGTAACAGCCCTGCTC
JY_3:9.85	small	large	small		not polymorphic	co-dominant	INS.44625	NULL	inter-gene	chr3	9852546	insertion	G	TCGCGTAC	8	137	JY_3:9.85LEFT PRIMER	ATCCCTCGTGCTACATGCT	JY_3:9.85RIGHT PRIMER	TGGCGTATTTATAGGCGTGT
JY_3:9.35	amplified	none	none		PAV	not polymorphic	INS.44639	GRMZM2G115574	intron	chr3	9935139	insertion	T	GTGCTCA	7	81	JY_3:9.935LEFT PRIMER	CGAGAGCATGTGACAATGAC	JY_3:9.935RIGHT PRIMER	GAAAACCCTGTGGTTGAGAA
JY_3:9.938	amplified	none	amplified		PAV	PAV	INS.44642	NULL	inter-gene	chr3	9938464	insertion	T	CTAGTGCATG	10	137	JY_3:9.938LEFT PRIMER	CGTTCAGTGCAACATAGTCG	JY_3:9.938RIGHT PRIMER	TTAGCACGCTTGAGAAGTGA
JY_3:9.94-1	amplified	none	amplified		not polymorphic	PAV	DEL.54922	NULL	inter-gene	chr3	9944005	deletion	A	ACAATGAACG	10	135	JY_3:9.94-1LEFT PRIMER	TCTACTCTGGTGCCACGACTT	JY_3:9.94-1RIGHT PRIMER	TTGGATGCAGGATACGTCAA
JY_3:9.94	large	small	large		not polymorphic	co-dominant	DEL.54924	GRMZM2G100349	intron	chr3	9944752	deletion	C	TTTGTTAAGGGAAATTTTAAAA	22	134	JY_3:9.94L	GCCCCAATGATAACAGCAAT	JY_3:9.94R	ATGCCCTCATGAACTCCGTA
JY_3:9.94-2	large	small	large		not polymorphic	co-dominant	DEL.54925	GRMZM2G100349	intron	chr3	9944777	deletion	T	ATCGACGAG	9	159	JY_3:9.94-2LEFT PRIMER	AACAGCAATTGTAGCGAGGA	JY_3:9.94-2RIGHT PRIMER	CTCTTGGTATTGCCGAAAGC
JY_3:9.948	small	large	small		not polymorphic	co-dominant	INS.44648	GRMZM2G100349	intron	chr3	9948791	insertion	G	ACTGTCAA	8	139	JY_3:9.948LEFT PRIMER	TACACGGAATGCATCGAAAA	JY_3:9.948RIGHT PRIMER	TCTGGAGCGACGGTTCTACT
JY_3:10.06-1	amplified	none	amplified		not polymorphic	PAV	DEL.54939	NULL	inter-gene	chr3	10064697	deletion	C	CGGTAAG	7	148	JY_3:10.06-1LEFT PRIMER	GTAGCCGTGGTGAATGGAGT	JY_3:10.06-1RIGHT PRIMER	CCCAAATCACTGGGGGTTAC
JY_3:10.06-2	small	large	small		co-dominant	PAV	DEL.54943	NULL	inter-gene	chr3	10064897	deletion	A	CGAAGCGGC	9	158	JY_3:10.06-2LEFT PRIMER	AGCAACGTTACTGGCTGTGG	JY_3:10.06-2RIGHT PRIMER	CCGTGAACGCTGCAGTAGTA
JY_3:10.07-1	amplified	amplified	amplified		not polymorphic	not polymorphic	INS.44663	GRMZM2G004696	intron	chr3	10075437	insertion	T	TGCTGC	6	148	JY_3:10.07-1LEFT PRIMER	GACCAACCACAACAATTTCCT	JY_3:10.07-1RIGHT PRIMER	CGGTTCTTTTCACATTTGTCG
JY_3:10.142	small	large	small		not polymorphic	co-dominant	INS.44666	GRMZM2G028774	intron	chr3	10142481	insertion	C	TCTTATCTCTATGCCTAGACC	21	190	JY_3:10.142LEFT PRIMER	CCACCATCATACCCCAAACT	JY_3:10.142RIGHT PRIMER	GGGCTGCTACTGGTGTTCTT
JY_3:10.14	large	small	large		not polymorphic	not polymorphic	DEL.54951	GRMZM2G028774	5'-UTR	chr3	10143058	deletion	A	GCTCCCCGCTAACT	14	144	JY_3:10.14LEFT PRIMER	AGGACAGGCAGTGGAGAGG	JY_3:10.14RIGHT PRIMER	CCAGAGGAGCGCTACAGAAC
JY_3:10.27	small	large	small		not polymorphic	co-dominant	INS.44682	GRMZM2G118243	intron	chr3	10273818	insertion	G	GCGCCACC	8	119	JY_3:10.27L	TTTGGAAAATTGGCAAGTGG	JY_3:10.27R	GAAGGACGGAACCGTACAAA
JY_3:10.45	middle	small	large		co-dominant	co-dominant	DEL.54984	GRMZM2G036340	intron	chr3	10452782	deletion	T	GCTTCGCTC	9	130	JY_3:10.45L	ACCAGCTTCTGGTACGTTGC	JY_3:10.45R	GAGGCGAGAGGAGCGAAG
JY_3:10.52	small	large	large		co-dominant	not polymorphic	INS.44704	GRMZM2G348238	CDS	chr3	10523061	insertion	T	ACCACCACG	9	146	JY_3:10.52LEFT PRIMER	GCTTCTGCGTCGTCTGCT	JY_3:10.52RIGHT PRIMER	CGTCCGACCTAACCCTAGAC
JY_3:10.55	large	small	small		co-dominant	not polymorphic	DEL.54997	NULL	inter-gene	chr3	10555961	deletion	T	GTTGTTTGGTATATGCAAAGGGTGCA	26	131	JY_3:10.55L	GCCATGCAGACCAACTCTTT	JY_3:10.55R	CTTGGGTTCCTACAGCCTTG
JY_3:10.93	large	small	small		not polymorphic	co-dominant	DEL.55007	GRMZM2G051753	3'-UTR	chr3	10934237	deletion	G	AACTACGTA	9	128	JY_3:10.93L	CATTCCCCCTTTCATATCCA	JY_3:10.93R	AAACGCGTCTGTTGGTAAGG
JY_3:11.23	small	large	small		not polymorphic	co-dominant	INS.44733	NULL	inter-gene	chr3	11230575	insertion	C	AATGGCATGT	10	99	JY_3:11.23L	CCAGGTACCCTTGCTATCCA	JY_3:11.23R	TCAAAGAGGTGCACTGTTGC
JY_3:11.39	small	large	small		not polymorphic	co-dominant	INS.44748	GRMZM5G830695	5'-UTR	chr3	11397304	insertion	A	CTGGAAGT	8	143	JY_3:11.39 LEFT PRIMER	AGAACAACCTACCCCCACAA	JY_3:11.39RIGHT PRIMER	ATTCGCGAACCTGTCAGC
JY_3:12.56	small	large	small		not polymorphic	co-dominant	INS.44833	GRMZM2G150906	3'-UTR	chr3	12567557	insertion	A	CTCTGCGT	8	143	JY_3:12.56LEFT PRIMER	TGTCGCGTCCAGTACGTCTA	JY_3:12.56RIGHT PRIMER	AAACGAAGAGCAGACAAACAAA
JY_3:13.48	large	small	middle		co-dominant	co-dominant	DEL.55195	GRMZM5G858165	3'-UTR	chr3	13485517	deletion	T	CGAAACTCTTGACTTG	16	109	JY_3:13.48LEFT PRIMER	GGTGATGACAGCGTGATGAG	JY_3:13.48RIGHT PRIMER	TCAGGACAACACACCGAGAA
UFID4-16.29	amplified	none	none	PAV	PAV	PAV	DEL.73129	NULL	inter-gene	chr4	16297592	deletion	C	GATTCAGCGTG	11	237	UFID4-16.29F	GAGCGAAGCTTGTTTGTCCT	UFID4-16.29R	CTGCTAGTGCTAGGCGAAGG
UFID4-16.378	small	middle	large		co-dominant	co-dominant	DEL.73148	NULL	inter-gene	chr4	16378478	deletion	T	GCTACTG	7	282	UFID4-16.378F	TTGGATCGGTAACACACGAA	UFID4-16.378R	ATAATCACGCCCTGATACCG
UFID4-16.4132	large	small	large		not polymorphic	co-dominant	INS.59574	NULL	inter-gene	chr4	16413293	insertion	T	AGCTAGG	7	222	UFID4-16.4132F	TGAATGACCGCACATCAACT	UFID4-16.4132R	TCATATCGAGCGACCAATCA
UFID4-16.606	large	small	large		not polymorphic	co-dominant	DEL.73153	NULL	inter-gene	chr4	16606860	deletion	C	GAGGATCA	8	298	UFID4-16.606F	AGAGCCAAGGGAGATGTTCA	UFID4-16.606R	CCATCATGTGGTGGTGTCAT
UFID4-16.773	large	small	small		B73 dominant	not polymorphic	DEL.73169	NULL	inter-gene	chr4	16773880	deletion	G	ATTTTAACT	9	239	UFID4-16.773F	CGCCCTACCAGGACATTTTA	UFID4-16.773R	GGACAGGATTGAATGGGTTG
UFID4-17.235	large	small	small		co-dominant	not polymorphic	DEL.73253	GRMZM2G080168	intron	chr4	17235528	deletion	T	TCTTGAAAAAAAAAAC	16	247	UFID4-17.235F	CCAAGAAATGCAAGCTCTCC	UFID4-17.235R	AATTGGCAACCATCTTCACC
UFID4-17.286	amplified	none	amplified	PAV	not polymorphic	PAV	DEL.73277	NULL	inter-gene	chr4	17286853	deletion	T	CAAATGATCAAACC	14	207	UFID4-17.286F	CGAACGACGTTAGAGTGCAA	UFID4-17.286R	AAAGGGTCATGAGGGTGTTG
UFID4-17.493	amplified	none	amplified	PAV	not polymorphic	PAV	DEL.73337	GRMZM2G106798	intron	chr4	17493861	deletion	T	GTCGACGTGGC	11	265	UFID4-17.493F	CCAAGGGAAGACAATCATGG	UFID4-17.493R	TGATCCTCACCAACGATCAA
UFID4-17.722	large	small	large		not polymorphic	co-dominant	DEL.73390	GRMZM2G066304	3'-UTR	chr4	17722901	deletion	A	GAGCAAGGGG	10	281	UFID4-17.722F	ATGCAGGGTCTGAAGCTGTT	UFID4-17.722R	CCTCTGTGGTGATTCGAAGG
UFID4-17.796	amplified	none	amplified	PAV	not polymorphic	PAV	DEL.73407	NULL	inter-gene	chr4	17796813	deletion	A	CCCCAAATTTC	11	160	UFID4-17.796F	ATTTTGCCCCTTCTCTCGTT	UFID4-17.796R	GGATGTGCATGTGAGGAATG
UFID4-17.928	small	large	none	B73 dominant	B73 dominant	PAV	INS.59810	NULL	inter-gene	chr4	17928484	insertion	A	TTGGGAC	7	149	UFID4-17.928F	AGGAGTCAGGACCACTGCAC	UFID4-17.928R	CGTGAATAGGCAACGTCCTC
UFID4-17.966	large	small	small		co-dominant	not polymorphic	DEL.73446	NULL	inter-gene	chr4	17966441	deletion	A	TCCAGCAGGGAGAGCTAGTGACCCGT	26	287	UFID4-17.966F	GCAGCACAAGCAAAACGATA	UFID4-17.966R	GGCTCATCTTTTTCCAACCA
UFID4-17.968	amplified	none	none	PAV	PAV	PAV	DEL.73448	NULL	inter-gene	chr4	17968887	deletion	T	TACCTGTATGCTC	13	170	UFID4-17.968F	GGGCCTCAAAAGTCTAGTGC	UFID4-17.968R	CGAGGATTCCATTTCCTTCA
ufIDP4-18.00	amplified	none	amplified	PAV	not polymorphic	PAV	DEL.73453	NULL	inter-gene	chr4	18007385	deletion	G	CAAGTTA	7	168	ufIDP4-18.00F	TCCAAAAACCTCATTGTAGGC	ufIDP4-18.00R	CCTCTGGCTTACCCTCTGTGA
ufIDP4-18.10	large	small	large	B73 dominant	not polymorphic	co-dominant	DEL.73468	NULL	inter-gene	chr4	18109931	deletion	A	GTTTAGATCTTAGCGT	16	158	ufIDP4-18.10F	GGTGCTCAAGTTACAACCACAG	ufIDP4-18.10R	AAGAGCCAGGAGTTGGGAGT
ufIDP4-18.115	small	large	large		B73 dominant	not polymorphic	DEL.73472	NULL	inter-gene	chr4	18115974	deletion	A	TACCAGG	7	196	ufIDP4-18.115F	TGAGGTTGCTCTGTTGGTTG	ufIDP4-18.115R	CTCAGTGCTCATGGCAGAAG
ufIDP4-18.117	amplified	none	none	PAV	PAV	not polymorphic	DEL.73475	NULL	inter-gene	chr4	18117309	deletion	T	TAGAGGACATAAGGGTCCTTGTAAC	25	154	ufIDP4-18.117F	CCAACAGATCTTTTAAAGCGGTA	ufIDP4-18.117R	TCCACCTCTCACTATTTCTCATGT
ufIDP4-18.209	amplified	none	amplified	PAV	not polymorphic	PAV	INS.59848	NULL	inter-gene	chr4	18209976	insertion	A	TATTTTCCTCT	11	266	ufIDP4-18.209F	GCACAACCGAGTTTCTGGAT	ufIDP4-18.209R	ATTTGGTAGGTTAGAGATCAGATAAGA
ufIDP4-18.21	large	small	large		not polymorphic	W22 dominant	DEL.73487	NULL	inter-gene	chr4	18210502	deletion	A	GTTCACACCTTGATGGCTACTCATT	25	258	ufIDP4-18.21F	CAATGCAATGCAAGAACCTG	ufIDP4-18.21R	TGGAAGTGCTATTGGCCTTT
ufIDP4-18.36	amplified	none	amplified	PAV	not polymorphic	PAV	INS.59865	NULL	inter-gene	chr4	18369600	insertion	C	CTCAAGG	7	275	ufIDP4-18.36F	CCAACTAAAACCGAATGCAA	ufIDP4-18.36R	AAATTTTACTCAACGAACAATACGG
ufIDP4-18.46	large	small	large	co-dominant	not polymorphic	co-dominant	DEL.73516	NULL	inter-gene	chr4	18460839	deletion	C	TGCTAAT	7	219	ufIDP4-18.46F	CGTGACCAAAAGTGAACCAA	ufIDP4-18.46R	CATGAGCATGGATCGACAGT
ufIDP4-18.57	large	small	small	co-dominant	co-dominant	not polymorphic	DEL.73524	NULL	inter-gene	chr4	18571716	deletion	T	CTTAGGTG	8	244	ufIDP4-18.57F	ATGCCACTGAGGCTGCTAAT	ufIDP4-18.57R	AACACGACCACTGGAGGAAC
ufIDP4-18.66	amplified	amplified	none	not polymorphic	not polymorphic	not polymorphic	INS.59890	NULL	inter-gene	chr4	18660635	insertion	A	GAAATTGT	8	292	ufIDP4-18.66F	TGCCTTATTATGGACCTGTGC	ufIDP4-18.66R	GGTGGAGATTTTTCCCCTTC
ufIDP4-18.67	amplified	none	amplified	PAV	not polymorphic	PAV	DEL.73548	NULL	inter-gene	chr4	18675845	deletion	C	GGTAAGCG	8	222	ufIDP4-18.67F	CATCGACGTGCAAACTCATC	ufIDP4-18.67R	CGGGTTGTCAACGAGAAAGT
ufIDP4-18.69	large	small	large	co-dominant	not polymorphic	co-dominant	DEL.73556	GRMZM5G892742	intron	chr4	18691204	deletion	A	GATGGGTCT	9	232	ufIDP4-18.69F	TCCCATCCCTTGTCCTTCTA	ufIDP4-18.69R	AGAAACCATGCCCTACATGC
ufIDP4-18.72	small	large	large		W22 dominant	not polymorphic	INS.59902	NULL	inter-gene	chr4	18727188	insertion	A	TATAGCTTGAAATCATGGTTAG	22	188	ufIDP4-18.72F	ATCAAATCCGCGAGTGAAGT	ufIDP4-18.72R	TGCATCTGTGGCAAGGTTAG
ufIDP4-18.74	large	small	small		co-dominant	not polymorphic	DEL.73563	NULL	inter-gene	chr4	18742075	deletion	C	TGATGGA	7	211	ufIDP4-18.74F	CATTTGTAACCAAGGCATGAGA	ufIDP4-18.74R	GGCAGAGAGGATTGGAATGA
ufIDP4-18.80	amplified	none	none	PAV	PAV	not polymorphic	DEL.73574	NULL	inter-gene	chr4	18806060	deletion	C	TATGTGAA	8	296	ufIDP4-18.80F	AAAGAAACGTGTGGGTTTGG	ufIDP4-18.80R	CCCCAATAATGGCCAAAATAC
ufIDP4-18.81	large	small	small		co-dominant	not polymorphic	DEL.73579	GRMZM2G160041	intron	chr4	18814020	deletion	G	AATAATTT	8	237	ufIDP4-18.81F	AGACACTGCAAGTTGGCTCA	ufIDP4-18.81R	CAGAGCATTATGGTCCCAGTT
ufIDP4-18.84	amplified	none	none	PAV	PAV	PAV	INS.59919	NULL	inter-gene	chr4	18847052	insertion	T	GCTTAAACTG	10	219	ufIDP4-18.84F	ACCCATCCAACGAAAAATGA	ufIDP4-18.84R	TTGTCGGAATTGTTGCTTTG
ufIDP4-18.90	amplified	none	none	PAV	PAV	PAV	DEL.73583	NULL	inter-gene	chr4	18908924	deletion	A	TAATGAATCGGTCTTCAAT	19	278	ufIDP4-18.90F	ACAAAATGGGATCGACGAAG	ufIDP4-18.90R	TGTTCGTCCGATAGTGTTGC
ufIDP4-18.915	amplified	none	amplified	PAV	not polymorphic	PAV	DEL.73586	GRMZM2G160013	intron	chr4	18915907	deletion	C	GGAAGTGTAGGGTATTGCGTATTT	24	243	ufIDP4-18.915F	TTCTGGATTTCCTGGAGCAC	ufIDP4-18.915R	GGCCATTAGTTCATCCGTGT
ufIDP4-19.18	small	large	small		not polymorphic	co-dominant	INS.59947	NULL	inter-gene	chr4	19184363	insertion	T	ATAATATA	8	187	ufIDP4-19.18F	TGCCGTTTCGTAGTTTAGCA	ufIDP4-19.18R	CAACGTGCATTGGTTTTCTG
ufIDP4-20.39	small	small	large		not polymorphic	co-dominant	DEL.73697	NULL	inter-gene	chr4	20398751	deletion	C	TCTCAGAGAG	10	199	ufIDP4-20.39F	ATGATCCGGTGGACCAATTA	ufIDP4-20.39R	GAGTCGACCAGAAGCAGACC
ufIDP4-20.4	large	small	large	co-dominant	not polymorphic	co-dominant	DEL.73699	AC211652.4_FG002	intron	chr4	20406824	deletion	T	ATTGTTTA	8	269	ufIDP4-20.4F	TTGATCACGAAATGCTCAGG	ufIDP4-20.4R	TTGAGGCATGGGTCCTAATC
ufIDP4-20.51	small	large	large		W22 dominant	W22 dominant	INS.60039	GRMZM2G112894	intron	chr4	20512796	insertion	C	TTATTTAT	8	210	ufIDP4-20.51F	TGATTAAGCCGCTGTGACTG	ufIDP4-20.51R	ATGGATCAGCAGGAGTCGTC
ufIDP4-20.60	large	small	none	co-dominant	PAV	PAV	DEL.73720	NULL	inter-gene	chr4	20600243	deletion	A	TACCCCAGGCCGCTGGCGATGATTTTTT	28	154	ufIDP4-20.60F	CCGGGGTAGTGATGTCTTTG	ufIDP4-20.60R	AAGGAAAAATCCTTAGATCACGA
ufIDP4-20.72	amplified	amplified	none		PAV	PAV	INS.60052	NULL	inter-gene	chr4	20729526	insertion	G	GATCTGCCATTGTGCGGCTCTGTTCGGTGGCGCAT	35	255	ufIDP4-20.72F	TTTTGTTTGGTTCAAAATTCGT	ufIDP4-20.72R	GTGGAGAGAGGAGGCAACAG
ufIDP4-20.741	small	small	large		B73 dominant	Mo17 dominant	INS.60056	GRMZM2G171394	3'-UTR	chr4	20741681	insertion	A	TTACCAT	7	251	ufIDP4-20.741F	CTTGGTCGTCCTTCCTCCTT	ufIDP4-20.741R	CTCATTCAACACAGCGCATT
ufIDP4-20.742	amplified	amplified	none		PAV	PAV	INS.60061	NULL	inter-gene	chr4	20742407	insertion	T	CCCCAGTGG	9	201	ufIDP4-20.742 F	ACAATGCAGTGAGCACCAAC	ufIDP4-20.742R	TGAAACAGCGCCTTTGAAC
ufIDP4-20.77	large	small	large		not polymorphic	co-dominant	DEL.73753	NULL	inter-gene	chr4	20778326	deletion	G	TCATAAAGCAATATTGTAATAGACAAA	27	290	ufIDP4-20.77F	TCCAAGGACCTTTGTGCTTT	ufIDP4-20.77R	AGGGTCTTAGGATTGCGACA
ufIDP4-20.78	large	small	large	B73 dominant	not polymorphic	W22 dominant	DEL.73753	NULL	inter-gene	chr4	20778326	deletion	G	TCATAAAGCAATATTGTAATAGACAAA	27	164	ufIDP4-20.78F	CCATATGGGACCAAGGAGTG	ufIDP4-20.78R	AGGGTCTTAGGATTGCGACA
ufIDP4-20.86	amplified	none	amplified	PAV	not polymorphic	PAV	DEL.73761	NULL	inter-gene	chr4	20860223	deletion	A	CTGCACAC	8	206	ufIDP4-20.86F	ACGCCTAGCCACTCAGCTT	ufIDP4-20.86R	TTGGTGTGAGCCGTTGACTA
ufIDP4-20.901 L2/R2	small	large	small	co-dominant	not polymorphic	co-dominant	INS.60076	NULL	inter-gene	chr4	20901177	insertion	T	CCCTCCTG	8	226	ufIDP4-20.901 L2	GGTGAGGACTCTGAGGTTGC	ufIDP4-20.901 R2	TTGGCAAAAGAACGATTTCC
ufIDP4-20.901	amplified	none	none	PAV	PAV	not polymorphic	INS.60078	NULL	inter-gene	chr4	20901800	insertion	C	TATAGACAACCTTATGTATAGG	22	255	ufIDP4-20.901F	AAGAAAGCGAGGACGATGAA	ufIDP4-20.901R	CCATCGGTTAGGTTGTGTCA
ufIDP4-20.902	amplified	none	none	PAV	PAV	not polymorphic	INS.60079	NULL	inter-gene	chr4	20902548	insertion	C	TGAAGATCCTACCAG	15	270	ufIDP4-20.902F	GAGGCCAATTTCCTCACTCC	ufIDP4-20.902R	GAGCACCAAATAGGGGAGAA
ufIDP4-20.905	large	small	small	B73 dominant	B73 dominant	not polymorphic	DEL.73770	NULL	inter-gene	chr4	20905801	deletion	A	AAAACGTCTAG	11	201	ufIDP4-20.905F	TCGTCTAAATTAGGTACGCATGAA	ufIDP4-20.905R	GCCCTGGCACCTACCTACTC
ufIDP4-21.04L2/R2	large	none	small	B73 dominant	B73 dominant	PAV	DEL.73779	NULL	inter-gene	chr4	21047121	deletion	T	GCTGGAAAGAAGGGTG	16	250	ufIDP4-21.04L2	AGCGTTCAATCGAGCATCTT	ufIDP4-21.04R2	TGCTCGTCCGTAGAAAGTCA
ufIDP4-21.047	large	small	large		not polymorphic	co-dominant	DEL.73779	NULL	inter-gene	chr4	21047121	deletion	T	GCTGGAAAGAAGGGTG	16	189	ufIDP4-21.047F	CGAGCATCTTGATCCGTTAAA	ufIDP4-21.047 R	AGAAACGCTATCGCTTGGTC
ufIDP4-21.04	amplified	amplified	none		PAV	PAV	DEL.73779	NULL	inter-gene	chr4	21047121	deletion	T	GCTGGAAAGAAGGGTG	16	250	ufIDP4-21.04F	AGCGTTCAATCGAGCATCTT	ufIDP4-21.04 R	TGCTCGTCCGTAGAAAGTCA
ufIDP4-21.32	amplified	amplified	none		PAV	PAV	INS.60103	NULL	inter-gene	chr4	21325914	insertion	T	ATGACTGA	8	277	ufIDP4-21.32 F	TGCCAAAAATGTTGAGAATGA	ufIDP4-21.32 R	TTCATAACCCAGCCATTCAA
ufIDP4-21.59	amplified	none	none	PAV	PAV	not polymorphic	DEL.73802	NULL	inter-gene	chr4	21587360	deletion	A	ACTTGTCAAATTATGTT	17	249	ufIDP4-21.59F	GGCCATAAGCCCAATTGTAG	ufIDP4-21.59R	CAGGTCCCCGAGACTAACTT
ufIDP4-21.58	large	small	none	co-dominant	PAV	PAV	DEL.73802	NULL	inter-gene	chr4	21587360	deletion	A	ACTTGTCAAATTATGTT	17	153	ufIDP4-21.58F	TCGATGCCACGTATATATTTTCC	ufIDP4-21.58R	TGGTCCAAAAACAAACTACTGC
ufIDP4-21.73	large	small	large		not polymorphic	co-dominant	DEL.73824	NULL	inter-gene	chr4	21733944	deletion	G	TATTGTAACGTAGTA	15	149	ufIDP4-21.73 F	CCGATCCGTTTTGTTGAAGT	ufIDP4-21.73 R	CCATGGTCCTCACGATCTCT
ufIDP4-21.96	large	small	large		not polymorphic	co-dominant	DEL.73883	NULL	inter-gene	chr4	21960393	deletion	G	GCAGGAATAAATAGCTGT	18	176	ufIDP4-21.96F	TACGGGCTCTCTGGTAGTGC	ufIDP4-21.96R	ATCAGATGGGGATGCAAGTT
ufIDP4-22.14	large	small	large	B73 dominant	not polymorphic	W22 dominant	DEL.73897	GRMZM2G030862	intron	chr4	22143370	deletion	T	ATGCATGGCTGAAGCAAATGGAGTGAAAGGCATG	34	184	ufIDP4-22.14F	GACGTCAGGTTCAGGCATCT	ufIDP4-22.14R	AGCACTTGTGTTCTGCCATC
ufIDP4-22.146	large	small	large		not polymorphic	co-dominant	DEL.73912	NULL	inter-gene	chr4	22146555	deletion	C	CTCCCCTATGCAAGTACA	18	155	ufIDP4-22.146F	AATGCGATGGAGTTGAGGAG	ufIDP4-22.146R	ACAGTAGCGGGCGGGTAG
ufIDP4-22.56	large	small	large		not polymorphic	co-dominant	DEL.73965	NULL	inter-gene	chr4	22565998	deletion	C	GCCATGTGTTCCCGAGCATGCTTCTT	26	166	ufIDP4-22.56F	TTTGGACCATTACGGCTAGG	ufIDP4-22.56R	CTTGGTGGCTTACGTCAGGT
ufIDP4-22.71	large	small	large		not polymorphic	co-dominant	DEL.73983	GRMZM2G047791	intron	chr4	22711415	deletion	A	TTATGTAAACGCCAATGTTC	20	240	ufIDP4-22.71F	TGTGCAGACCTAAGCAAGGA	ufIDP4-22.71R	CCACGTTGTTGGTCTTAGCC
ufIDP4-24.11	amplified	none	none	PAV	PAV	not polymorphic	DEL.74141	NULL	inter-gene	chr4	24114609	deletion	T	TTTCTTCAATATAATA	16	194	ufIDP4-24.11F	AAAGATGCTAAGCTAGGGTGTTC	ufIDP4-24.11R	GATTTTTCCGCCTGTACGAA
ufIDP4-25.12	amplified	none	none	PAV	PAV	not polymorphic	INS.60435	NULL	inter-gene	chr4	25121491	insertion	T	TACACACCCGCTCGC	15	186	ufIDP4-25.12F	TAAGCCTTGCGCCATTTATT	ufIDP4-25.12R	TATGTGGTGGTGCATCAGGT
ufIDP4-25.42	amplified	amplified	amplified	not polymorphic	not polymorphic	not polymorphic	DEL.74293	NULL	inter-gene	chr4	25429577	deletion	T	CTCCTAATGTCTCTACGCTGAGTG	24	192	ufIDP4-25.42F	CAACCGGAAATAGGGCTACA	ufIDP4-25.42R	CCAACATCAGCCATGTTCAG
ufIDP4-26.61	small	large	small	co-dominant	not polymorphic	co-dominant	INS.60532	GRMZM2G142825	intron	chr4	26613472	insertion	G	CCCACATATGCC	12	155	ufIDP4-26.61F	AGAATGGTTCTGGGACAGGA	ufIDP4-26.61R	GCTAAGGTTTTCTGCCCACTC
ufIDP4-28.11	large	small	none	B73 dominant	PAV	PAV	DEL.74446	NULL	inter-gene	chr4	28116359	deletion	A	CTCGGTACTTAGTGACGCG	19	156	ufIDP4-28.11F	CAAAGAAACATGAGCGAGGA	ufIDP4-28.11R	CGGGACGAATCGTTTTTCTA
ufIDP4-29.19	large	small	large	B73 dominant	not polymorphic	W22 dominant	DEL.74508	GRMZM2G449355	intron	chr4	29196577	deletion	T	ATCGGTGTCGGCCCAATCTAATCGGGACCC	30	149	ufIDP4-29.19F	CCCATAAACGATCGGAGGAG	ufIDP4-29.19R	TTTATGAAACGGGGTCTAATCC
ufIDP4-30.63	large	small	large	B73 dominant	not polymorphic	W22 dominant	DEL.74612	NULL	inter-gene	chr4	30631917	deletion	C	CGTGAGTAACCTCATTATT	19	173	ufIDP4-30.63F	TCAACTTTATGCACGCTTGG	ufIDP4-30.63R	GGACAATCTCATTTTACACATTCA
ufIDP4-31.55	large	small	large	co-dominant	not polymorphic	co-dominant	DEL.74691	NULL	inter-gene	chr4	31555576	deletion	G	AAACGGGAACAAACCTTCTTTCCCGGGGAAAA	32	165	ufIDP4-31.55F	TTCGCGTCTGTGATTACGTG	ufIDP4-31.55R	GATAGATGCACGCCCAAAAG
ufIDP4-35.48	large	small	small	co-dominant	co-dominant	not polymorphic	DEL.75056	NULL	inter-gene	chr4	35487965	deletion	T	GGAAACTACAAATATATTTGTAGTTTC	27	179	ufIDP4-35.48F	GCCACTGCTCACATCAGATT	ufIDP4-35.48R	AAATGAAAAATCAACATGGAATTG
INS.67517	small	large		co-dominant			INS.67517	GRMZM2G702755	CDS	chr4	191118754	insertion	G	GCGAAGAACCGGAC	14	148	INS.67517 F	GAGGCGTTTGGCACAATGTA	INS.67517 R	ATATCCTCCGTGCAAGCTCT
DEL.83711	amplified	none		PAV			DEL.83711	NULL	inter-gene	chr4	191120226	deletion	C	GTGGATCCGCAAT	13	147	DEL.83711 F	CGCATTCGGATCGGAGTTAAG	DEL.83711 R	GGGAAAGGTGGCTTAGATCTTT
DEL.83713	amplified	none		PAV			DEL.83713	NULL	inter-gene	chr4	191148494	deletion	G	TGTGATAGTGGGAGCATA	18	119	DEL.83713 F	ATATGAGATACACCGTGGTTTGCC	DEL.83713 R	ACCTGCTCCTCCTTCGTGT
DEL.83747	large	small		co-dominant			DEL.83747	NULL	inter-gene	chr4	191319472	deletion	A	CTAGATAGTAAGATAG	16	129	DEL.83747 F	GATACAGACTGACTGGTTCGTTC	DEL.83747 R	GCCTGTTGCCACCTTATCA
INS.67553	small	large		co-dominant			INS.67553	NULL	inter-gene	chr4	191359363	insertion	C	GGTTTACTGCCT	12	128	INS.67553 F	GGGTGCATCATTCAAAGGGA	INS.67553 R	GCAGCTAGACCAAGTTACACA
DEL.83770	large	small		co-dominant			DEL.83770	NULL	inter-gene	chr4	191539358	deletion	A	TATGATTGACAAGTTCGAGCAGCTGGTCATG	31	139	DEL.83770 F	GGACCCTTTGGGCTCTATAA	DEL.83770 R	GCCATGTTCGCATGTCTG
INS.67560	amplified	none		PAV			INS.67560	GRMZM2G004699	intron	chr4	191579913	insertion	A	CGGGCCACGCG	11	134	INS.67560 F	TGGGACGATGGTTTGAATGA	INS.67560 R	AGACAAGCGTGTACGTAGTG
INS.67568	small	large		co-dominant			INS.67568	NULL	inter-gene	chr4	191643400	insertion	A	ACTAATC	7	241	INS.67568 F	CGGCCTTGTTCGGTTACATA	INS.67568 R	ACTGGAAACCTGCTGAAAGT
INS.67576	small	large		co-dominant			INS.67576	NULL	inter-gene	chr4	191756989	insertion	T	TGTCTTGCCCTC	12	121	INS.67576 F	TGTACTGCGCCCATAGAAAG	INS.67576 R	TGAGTTGATCCTGTGGTTCG
INS.68741	amplified	none		PAV			INS.68741	NULL	inter-gene	chr4	212142155	insertion	C	TCACGAG	7	282	INS.68741 F	AAGAACGAAGGAGCCCAAG	INS.68741 R	CGCAACATGCCAATCGAAG
INS.68779	amplified	none		PAV			INS.68779	NULL	inter-gene	chr4	212457574	insertion	G	TGACTCT	7	195	INS.68779 F	AAGCGACAATACCGCTTGA	INS.68779 R	GAACCCTAGCTTTCCCTTGTT
INS.68784	amplified	none		PAV			INS.68784	NULL	inter-gene	chr4	212470439	insertion	C	TTTCTAG	7	206	INS.68784 F	CACCTCGGTGAATATGGAGTAG	INS.68784 R	CAGGAGCAATACGTACAGAAGA
DEL.85398	large	small		co-dominant			DEL.85398	NULL	inter-gene	chr4	212756080	deletion	T	GTACGTGTATC	11	145	DEL.85398 F	GTGGGTAGATGGAATACAACTGG	DEL.85398 R	CTCATCGTCAAGGCTGGAAATA
INS.68850	small	large		co-dominant			INS.68850	NULL	inter-gene	chr4	213213268	insertion	T	CTGAATGCCGAAGGTCCGAAAAACAC	26	138	INS.68850 F	ATCTTCGGCAGAGAAGGAGA	INS.68850 R	GCTGACAAAGGCCGTAACT
DEL.85475	large	small		co-dominant			DEL.85475	NULL	inter-gene	chr4	213282686	deletion	C	CCTCGTGG	8	149	DEL.85475 F	AACCACCTAGCGCAGAAC	DEL.85475 R	TCCGCTAGACTCTCTCTGTAG
INS.68859	amplified	none		PAV			INS.68859	NULL	inter-gene	chr4	213285514	insertion	G	GAGGGAGA	8	155	INS.68859 F	AAGAAACCGCACCGACAA	INS.68859 R	CTCATTTCGGCCTGTTAAGC
DEL.85487	amplified	none		PAV			DEL.85487	NULL	inter-gene	chr4	213368015	deletion	C	GCCGCGTTCTCTTTGTCCCGCTGCAG	26	147	DEL.85487 F	TCAAGTTTCCTACCACCAACG	DEL.85487 R	GCAGCGGGACAAAGAGAA
DEL.85503	large	small		co-dominant			DEL.85503	GRMZM5G885710	5'-UTR	chr4	213499332	deletion	G	TCATAGAC	8	150	DEL.85503 F	CCACAACCTACGTAGCATTTAC	DEL.85503 R	GATGGCGAGGATGAAGAGAT
Chr04_Tip-3	small	large	large		not polymorphic	not polymorphic	INS.70662	GRMZM2G303374	5'-UTR	chr4	237269853	insertion	G	AAAGATAAT	9	106	Chr04_Tip-3 LEFT PRIMER	CCAGACTCAACCAGCAGAGA	Chr04_Tip-3 RIGHT PRIMER	ACGTCGAATTTGGTTGTGGT
Chr04_Tip-4	small	large	large		not polymorphic	not polymorphic	INS.70826	GRMZM2G027043	3'-UTR	chr4	238763324	insertion	A	CGGATGCCAGCTTA	14	96	Chr04_Tip-4 LEFT PRIMER	GACTGGTTGAGCTGGAAAGG	Chr04_Tip-4 RIGHT PRIMER	GCGTCCGAGTTTCTGACTGT
Chr04_Tip-5	large	small	small		co-dominant	not polymorphic	DEL.88067	GRMZM2G006069	3'-UTR	chr4	239687020	deletion	T	GGGGGCCTCCTCCGAGCTGAACTTCGGG	28	134	Chr04_Tip-5 LEFT PRIMER	GATCTGAGGGGATCGCTCTT	Chr04_Tip-5 RIGHT PRIMER	GCGCGGATATCAAAGAACAG
Chr04_Tip-6	large	small	small		co-dominant	not polymorphic	DEL.88067	GRMZM2G006069	3'-UTR	chr4	239687020	deletion	T	GGGGGCCTCCTCCGAGCTGAACTTCGGG	28	134	Chr04_Tip-6 LEFT PRIMER	GATCTGAGGGGATCGCTCTT	Chr04_Tip-6 RIGHT PRIMER	GCGCGGATATCAAAGAACAG
Chr04_Tip-7	small	large	large		co-dominant	not polymorphic	INS.71090	GRMZM2G134889	3'-UTR	chr4	241233215	insertion	G	CGAAGGA	7	139	Chr04_Tip-7 LEFT PRIMER	CGGCTATAGCTGCCGTAGTG	Chr04_Tip-7 RIGHT PRIMER	AAGCGGAACAACGTGAGAGT
DEL.93193	large	small		co-dominant			DEL.93193	NULL	inter-gene	chr5	61076361	deletion	C	GACGAGCCGATCGAAAGGACACA	23	151	DEL.93193 F	TTCTCCTTGTAGCGCATGATAG	DEL.93193 R	GATGATCGTGTGACAGCTACA
DEL.93211	large	small		B73 dominant			DEL.93211	NULL	inter-gene	chr5	61525243	deletion	G	TTTCCAGTGACCA	13	152	DEL.93211 F	ACAGTGCATATGTGTGTGGAG	DEL.93211 R	CCCTAGCCATGTTTCGTTGA
INS.75338	amplified	none		PAV			INS.75338	NULL	inter-gene	chr5	61538628	insertion	T	CACCGGAGTCCACTGTC	17	197	INS.75338 F	GAATCTCACAGTCCCAGTAGC	INS.75338 R	CACCTTCACATCGGAGCAT
DEL.93215	amplified	none		PAV			DEL.93215	NULL	inter-gene	chr5	61539564	deletion	C	TCTCGGGCCTCCGCTCCG	18	156	DEL.93215 F	ACGACAGGACTGGCTTTC	DEL.93215 R	CGTGAGTGCGCTTTGTTT
DEL.93223	large	small		co-dominant			DEL.93223	NULL	inter-gene	chr5	61669698	deletion	G	GGGCTGTGGGGGGCACA	17	194	DEL.93223 F	ACAAGGGATGTGACATACGG	DEL.93223 R	CTCCGTTGATCCGTTCGTATT
DEL.93234	large	small		B73 dominant			DEL.93234	NULL	inter-gene	chr5	61757209	deletion	C	GTGTCAACATAAGACATTATCA	22	158	DEL.93234 F	GGTTTCAGTGATCCGGTCTT	DEL.93234 R	TCATCCTTGGCTGCGTTT
DEL.93293	large	small		B73 dominant			DEL.93293	NULL	inter-gene	chr5	62821859	deletion	G	TGCTTGC	7	129	DEL.93293 F	GAAGCCTGCTACTGCTATAC	DEL.93293 R	GGCACTGCGGATCAATAA
DEL.93295	amplified	none		PAV			DEL.93295	NULL	inter-gene	chr5	62823745	deletion	C	CCCTGTGA	8	189	DEL.93295 F	CGCTAGCTCCAACAACAA	DEL.93295 R	GGGAGGCATGCATATCAA
INS.75404	small	large		co-dominant			INS.75404	NULL	inter-gene	chr5	62886280	insertion	A	CATCCAATGTAC	12	164	INS.75404 F	TGTGCTGCCATTTAGTCC	INS.75404 R	AGCTTGGCGTTCTGTTAC
INS.75413	small	large		co-dominant			INS.75413	NULL	inter-gene	chr5	62953033	insertion	T	CATCAAC	7	99	INS.75413 F	CAGTACTGGTGGTTGCATTT	INS.75413 R	GATCGCCTCCAGAATTTGTT
DEL.93310	large	small		co-dominant			DEL.93310	NULL	inter-gene	chr5	63059879	deletion	T	TTGACAG	7	128	DEL.93310 F	GCGAACTCGATCGACATTAT	DEL.93310 R	GTACGCGTAGAAGAGACAAAG
DEL.93346	large	small		co-dominant			DEL.93346	GRMZM2G412702	intron	chr5	63706021	deletion	G	TGCATAAC	8	143	DEL.93346 F	GTAGCCTTGTTGAGGCAAG	DEL.93346 R	GGAACACGTAACACCGAAG
DEL.93358	large	small		co-dominant			DEL.93358	NULL	inter-gene	chr5	64106041	deletion	G	GTGATGA	7	107	DEL.93358 F	TGGCTGAACATGGAAGG	DEL.93358 R	CCCTCAAGACAGTAGTCATC
DEL.93359	amplified	none		PAV			DEL.93359	NULL	inter-gene	chr5	64106104	deletion	A	ACCAGATT	8	117	DEL.93359 F	GGTGATGAGTGATGACTACTG	DEL.93359 R	ATGGTGCTGGCATCAAA
INS.75458	small	large		co-dominant			INS.75458	NULL	inter-gene	chr5	64107000	insertion	G	TTCTATGA	8	164	INS.75458 F	TTTGCAGAGACACTGTGG	INS.75458 R	ATACAGACGGATGGAGTAGT
DEL.93375	large	small		co-dominant			DEL.93375	NULL	inter-gene	chr5	64345875	deletion	T	CCTAGGA	7	133	DEL.93375 F	GAGAGACATCATATGTGGGTTG	DEL.93375 R	CCAGAACATCCATCACCAAA
INS.75482	small	large		co-dominant			INS.75482	NULL	inter-gene	chr5	64568172	insertion	T	TAACTTGGCG	10	141	INS.75482 F	CATACGCCTCCTTGAACTAAG	INS.75482 R	GGTAGTGGATTTCCTTGGATG
INS.75485	small	large		co-dominant			INS.75485	NULL	inter-gene	chr5	64761037	insertion	A	CCAAGCTTG	9	168	INS.75485 F	CCTTCATCGCGAATTCCTAC	INS.75485 R	AGCTCAATCGATCCCTCTAC
INS.75487	amplified	none		PAV			INS.75487	GRMZM2G361518	intron	chr5	64765723	insertion	A	TGTTTAGGTTC	11	199	INS.75487 F	TTTAGAGGAGACATGCCAAC	INS.75487 R	CGCTGATCTTAATGCCAAAC
DEL.93402	amplified	none		PAV			DEL.93402	NULL	inter-gene	chr5	64769486	deletion	T	GCCCATGA	8	140	DEL.93402 F	TTTGGTGGTGACCGAGA	DEL.93402 R	GTGTGCCTGTGTCAAACT
DEL.93413	large	small		co-dominant			DEL.93413	GRMZM2G057000	intron	chr5	65111477	deletion	T	TGCCGCTAAAAAAGTATCAGAAAGGGGTAC	30	163	DEL.93413 F	TGCCAGCCTTTCAACTTCT	DEL.93413 R	AGCTGCACAAAGGGAAAGTA
DEL.93416	large	small		co-dominant			DEL.93416	GRMZM2G057000	3'-UTR	chr5	65114775	deletion	A	CTAGCAGCAGCAGCAGCTTG	20	196	DEL.93416 F	GCTATGGCTCTGCTCTTTGT	DEL.93416 R	GAGTAGATGGCTGGTGTCTTTC
DEL.93421	amplified	none		PAV			DEL.93421	NULL	inter-gene	chr5	65116932	deletion	C	CCACTGTT	8	156	DEL.93421 F	GTGCCTATTAGAACCCACTG	DEL.93421 R	CCAGTTATGCAACCACAGA
DEL.93426	large	small		co-dominant			DEL.93426	GRMZM2G131988	5'-UTR	chr5	65220127	deletion	A	CGGCGACCGC	10	180	DEL.93426 F	GAGGGAGGGTTCTAGTTCTT	DEL.93426 R	CAGAGGGTAGGGTTCATTTC
DEL.93429	large	small		co-dominant			DEL.93429	NULL	inter-gene	chr5	65221088	deletion	A	ACCACATCAATTCAACACCAAGTTAACACG	30	168	DEL.93429 F	ACGGACCACATCAATTCAAC	DEL.93429 R	ACCGGCTCGATTTGTTAATG
INS.75533	small	large		co-dominant			INS.75533	GRMZM5G889467	intron	chr5	65531684	insertion	G	TGCGGTCCTCGCAT	14	155	INS.75533 F	TCACCCTTGTCTTCTTCATCAC	INS.75533 R	GTGTTGATCTAACGGACCAGAA
UFID6-127.59	large	small	small	co-dominant	co-dominant	not polymorphic	DEL.111354	NULL	inter-gene	chr6	127592288	deletion	C	ATATTAAGATT	11	229	UFID6-127.59F	TCTTCTCATTCCCCGTTGAG	UFID6-127.59R	CCCGTTGGTTGATAGGAGAA
UFID6-128.372	small	large	small	B73 dominant	not polymorphic	W22 dominant	DEL.111497	NULL	inter-gene	chr6	128372228	deletion	G	AGCACAAAATC	11	299	UFID6-128.372F	GAGCAACGACTCAACACGAA	UFID6-128.372R	ATCGTCAAAGCGGAAGAGAA
UFID6-129.08	amplified	none	none	PAV	PAV	PAV	DEL.111551	NULL	inter-gene	chr6	129085313	deletion	C	CCTGGCTTGCCTATTG	16	294	UFID6-129.08F	TCGAGACGTCATGGTTTTCA	UFID6-129.08R	AGAGCATCTCCTCCACGGTA
UFID6-129.43	amplified	none	none	PAV	PAV	PAV	DEL.111558	NULL	inter-gene	chr6	129439056	deletion	G	TCAGCAAGATTA	12	295	UFID6-129.43F	GCAGTTACAACAGGCCGAAT	UFID6-129.43R	CAGCTGAGGGAGTGATGAAG
UFID6-129.91	amplified	none	none	PAV	PAV	PAV	INS.89465	NULL	inter-gene	chr6	129911440	insertion	A	CAGCAACCAGCG	12	182	UFID6-129.91F	AGCACAGTGGGTGAATAGGG	UFID6-129.91R	TAGCCGTCATAGCCACCTTC
UFID6-130.05	small	large	small		not polymorphic	W22 dominant	INS.89484	NULL	inter-gene	chr6	130059786	insertion	G	CCGATGAGCACAACCA	16	293	UFID6-130.05F	CTGGAACAACGAGATCACCA	UFID6-130.05R	TGCCCAATAATCCACTGACA
UFID6-130.13	small	small	large	not polymorphic	co-dominant	co-dominant	INS.89501	NULL	inter-gene	chr6	130130280	insertion	A	GCGGCCCCGCGCCTCCGGT	19	231	UFID6-130.13F	CTGCTGGAACACCAAACTCA	UFID6-130.13R	CCAAAGGGAACTTGTGGAAA
UFID6-130.58	small	large	small	co-dominant	not polymorphic	co-dominant	DEL.111730	NULL	inter-gene	chr6	130586699	deletion	T	TCACAGAGAACCAGCTTCTGC	21	272	UFID6-130.58F	GTTTATACGGGGTTCGGACA	UFID6-130.58R	CGTGCCGGTCTCATTTTAGT
UFID6-130.67	small	large	none	B73 dominant	co-dominant	PAV	INS.89537	NULL	inter-gene	chr6	130677741	insertion	T	TGTCAGTACGTATC	14	266	UFID6-130.67F	TTTGAAACATGCACGGTCTT	UFID6-130.67R	CGCTCTCTCGATCGATACCT
UFID6-130.6	small	large	small	co-dominant	not polymorphic	co-dominant	INS.89538	NULL	inter-gene	chr6	130677914	insertion	T	GTCACGCGC	9	254	UFID6-130.6F	CCCTTCATCGTCATCGAACT	UFID6-130.6R	ATCCAGGGCATACGCACTAC
UFID6-130.96	large	small	large	B73 dominant	not polymorphic	co-dominant	DEL.111779	NULL	inter-gene	chr6	130962620	deletion	A	GAGGTGAAGCTT	12	266	UFID6-130.96F	CTAGTGGTCGGAAGGTCTGC	UFID6-130.96R	CAATTGAACACCCACAGTCG
UFID6-130.963	amplified	amplified	amplified	not polymorphic	not polymorphic	not polymorphic	INS.89573	NULL	inter-gene	chr6	130963334	insertion	A	TATACACATTAAC	13	285	UFID6-130.963F	AAGATAGGGGAAATTGGGCTA	UFID6-130.963R	AGGATGATGCCCATGTCAGT
UFID6-131.14	amplified	none	amplified	PAV	not polymorphic	PAV	DEL.111797	NULL	inter-gene	chr6	131143902	deletion	T	TGGTTGCAACCACACATG	18	166	UFID6-131.14F	GGGTATGATCATGGGTGCAT	UFID6-131.14R	TGACTGGGAGATGACGGTTT
UFID6-131.35	amplified	none	none	PAV	PAV	PAV	INS.89599	NULL	inter-gene	chr6	131359588	insertion	T	CCAGATTAAAG	11	280	UFID6-131.35F	AGATCCATCTCGCCACTCAT	UFID6-131.35R	CCGACTGGACCAGGTAGAAA
UFID6-131.36	amplified	amplified	amplified	not polymorphic	not polymorphic	not polymorphic	INS.89603	NULL	inter-gene	chr6	131360534	insertion	T	TATTAATTAA	10	186	UFID6-131.36F	AAGGCCTCTGAAGCATTTGA	UFID6-131.36R	CAACCGAGCCAGTATCCACT
UFID6-131.4	large	small	small	B73 dominant	B73 dominant	not polymorphic	DEL.111826	NULL	inter-gene	chr6	131410590	deletion	T	TTCGTTTGCTCGC	13	296	UFID6-131.4F	AGGACGATTGAACCCATACG	UFID6-131.4R	GATATTCGTCGTGTGCATGG
UFID6-131.41	large	small	small		co-dominant	not polymorphic	DEL.111828	NULL	inter-gene	chr6	131410615	deletion	A	CACATCAAGTAG	12	296	UFID6-131.41F	AGGACGATTGAACCCATACG	UFID6-131.41R	GATATTCGTCGTGTGCATGG
UFID6-131.45	large	small	small	co-dominant	co-dominant	not polymorphic	DEL.111840	NULL	inter-gene	chr6	131450014	deletion	G	ATAAGGTAT	9	180	UFID6-131.45F	AATGACAACACCGGGCTAAG	UFID6-131.45R	TGTGCTGAACCGCATCTCTA
UFID6-131.96	amplified	none	none	PAV	PAV	PAV	DEL.111863	NULL	inter-gene	chr6	131960025	deletion	T	CCTCTGCTC	9	198	UFID6-131.96F	CCCTAGAAGGGGATGAGGAC	UFID6-131.96R	TTATGTCGGCTGGTTGTTCA
UFID6-132.19	small	large	large	B73 dominant	B73 dominant	not polymorphic	INS.89675	NULL	inter-gene	chr6	132195452	insertion	G	ATCACCACC	9	284	UFID6-132.19F	CAGGACGAGGAGAGGACAAG	UFID6-132.19R	GTGGACGTTTGAAAGCACCT
UFID6-132.41	large	small	large	co-dominant	not polymorphic	co-dominant	INS.89732	NULL	inter-gene	chr6	132419027	insertion	A	GCAGAGACACT	11	295	UFID6-132.41F	AGGCCTTGACATGCATTTTT	UFID6-132.41R	TAGGCGGAAAACAGGAAGAA
UFID6-133.83	middle	small	large	co-dominant	co-dominant	co-dominant	DEL.112104	GRMZM2G124915	intron	chr6	133836399	deletion	T	TGTGGTTTGGAGTAATAAC	19	255	UFID6-133.83F	CAGCCGAGCTAAATGAAAGG	UFID6-133.83R	TCAACGTCCTAGCACACAGG
UFID6-134.45	small	large	large	B73 dominant	B73 dominant	not polymorphic	DEL.112146	GRMZM2G055678	intron	chr6	134459798	deletion	G	TCCTATCCTATATAGGA	17	204	UFID6-134.45F	AGCATGGAGTGACAATGTGC	UFID6-134.45R	CGTTGCAGATCACACAAAGG
UFID6-136.41	small	none	large	B73 dominant	co-dominant	PAV	DEL.112394	GRMZM2G176995	intron	chr6	136418453	deletion	T	GCACTTCATTCGA	13	210	UFID6-136.41F	CCATTGTCCGCGTCTAAGAT	UFID6-136.41R	TCATCGGTGCTTAGTTTTGC
UFID6-136.915	amplified	none	none	PAV	PAV	PAV	DEL.112427	NULL	inter-gene	chr6	136915078	deletion	A	GAGAGAGAGAGTGAGT	16	190	UFID6-136.915F	TGCTTCAAGGCATGTAGTGG	UFID6-136.915R	GTTAAGCGCGACCCTACAGA
UFID6-137.40	large	small	small	co-dominant	co-dominant	not polymorphic	DEL.112470	NULL	inter-gene	chr6	137404736	deletion	C	AGGTTCTATGCACG	14	194	UFID6-137.40F	TTCAGGTATGGGAGCCAATC	UFID6-137.40R	TGCCAGCCATAGTTACAGCA
UFID6-137.487	large	small	small	co-dominant	co-dominant	not polymorphic	DEL.112481	NULL	inter-gene	chr6	137487735	deletion	C	GCAGGAGTGGGTCGCGATCG	20	222	UFID6-137.487F	GAGTAGTTGCCCGTGACGTT	UFID6-137.487R	TGATAGACCAGCGCAGTGTT
UFID6-138.28	small	large	small	co-dominant	not polymorphic	co-dominant	INS.90218	NULL	inter-gene	chr6	138286552	insertion	C	GCGTGTGGGGG	11	202	UFID6-138.28F	AGTGTCGTTGCCTCTCCTGT	UFID6-138.28R	CCATAAAACGCACTGGGAGT
UFID6-138.30	small	large	large	co-dominant	co-dominant	not polymorphic	INS.90225	NULL	inter-gene	chr6	138305863	insertion	A	TAGCTACATGTAAGCACTTGAG	22	244	UFID6-138.30F	CTTGATCGGGTCAGATTGGT	UFID6-138.30	CCCCGCCTTTGTAAGTGATA
UFID6-138.577	large	small	large	co-dominant	not polymorphic	co-dominant	DEL.112595	NULL	inter-gene	chr6	138577165	deletion	T	CGCCAACGGCCGGCCA	16	197	UFID6-138.577F	AACTCCGAAACGCACACTCT	UFID6-138.577R	GTACGTTCGTGTGGTCATGG
UFID6-138.57	amplified	amplified	amplified	not polymorphic	not polymorphic	not polymorphic	DEL.112595	NULL	inter-gene	chr6	138577165	deletion	T	CGCCAACGGCCGGCCA	16	197	UFID6-138.57F	AACTCCGAAACGCACACTCT	UFID6-138.57R	GTACGTTCGTGTGGTCATGG
UFID6-138.651	large	small	large	co-dominant	not polymorphic	co-dominant	DEL.112610	NULL	inter-gene	chr6	138651920	deletion	A	ACAAATACCG	10	285	UFID6-138.651F	GCTTGCACAACAAGGTCAGA	UFID6-138.651R	GGACCCGAGTTACATTGCAT
UFID6-139.23	small	large	small	co-dominant	not polymorphic	co-dominant	INS.90359	NULL	inter-gene	chr6	139231739	insertion	C	AAGTCTACAACACGCATCG	19	255	UFID6-139.23F	AACACCCCTCTCACAACCAG	UFID6-139.23R	GGAGATCATGGTGGCTTCTC
UFID6-140.27	amplified	none	none	PAV	PAV	not polymorphic	DEL.112862	NULL	inter-gene	chr6	140279460	deletion	T	GCGAGAAA	8	184	UFID6-140.27F	GAAACCGTCAAGCAACGTCT	UFID6-140.27R	CGACGAGTGTCAATCCAAAA
UFID6-140.306	large	small	large	co-dominant	not polymorphic	co-dominant	DEL.112866	GRMZM2G162672	intron	chr6	140306485	deletion	A	CGGTGGTGTTTGT	13	275	UFID6-140.306F	TGAAGCGTGCCCTAGTCATA	UFID6-140.306R	AGCCTATGGAAGGCAAAGGT
UFID6-140.548	small	large	large	co-dominant	co-dominant	not polymorphic	INS.90458	NULL	inter-gene	chr6	140548260	insertion	T	CCATGAATAGATGGATACA	19	279	UFID6-140.548F	GGGCTTACCGAGTTCCTTCT	UFID6-140.548R	CCCAACTGAACGAACACTCA
UFID6-141.272	amplified	none	amplified	PAV	not polymorphic	PAV	INS.90563	NULL	inter-gene	chr6	141272712	insertion	C	TTTATATACGTAGGGATAGTTATTG	25	277	UFID6-141.272F	GGTCACAGCGAGGAGATTTT	UFID6-141.272R	TTTACCCGGTGTGGGAAGTA
UFID6-141.61	small	large	large	co-dominant	co-dominant	not polymorphic	INS.90604	GRMZM2G390334	5'-UTR	chr6	141610590	insertion	G	GCTGGCT	7	177	UFID6-141.61F	ACAACCCTTTGCTTGTCAGC	UFID6-141.61R	ACAGTCGCCTTTGGTTCAAG
UFID6-141.797	small	none	large	B73 dominant	co-dominant	PAV	DEL.113074	GRMZM2G023105	intron	chr6	141797978	deletion	T	ACCAAAGAAAATG	13	286	UFID6-141.797F	AAATCCAAACAGCACGGAAG	UFID6-141.797R	CCGTCAAAGCAAGAAACTGA
UFID6-142.756	amplified	none	amplified	PAV	not polymorphic	PAV	DEL.113234	NULL	inter-gene	chr6	142756744	deletion	T	CCTTTCCCAAGTGGA	15	286	UFID6-142.756F	TTGCTCAAGTGGATGCTACG	UFID6-142.756R	ATGCTGCAGTGACCCACATA
UFID6-142.895	small	none	large	PAV	co-dominant	PAV	INS.90743	GRMZM2G085042	intron	chr6	142895017	insertion	C	ATAATTAGATAA	12	177	UFID6-142.895F	CAATTACTCCGATGCAGCAC	UFID6-142.895R	ACACCTGCACATTTCCCCTA
UFID6-143.76	amplified	none	amplified	PAV	not polymorphic	PAV	INS.90794	NULL	inter-gene	chr6	143760484	insertion	T	GCCACCGATTTGTG	14	161	UFID6-143.76F	TGACCGCCAAAAATTAAAGC	UFID6-143.76R	TAATTTGGCCACCACAACAA
UFID6-145.341	small	large	small	co-dominant	not polymorphic	co-dominant	INS.90918	NULL	inter-gene	chr6	145341509	insertion	C	ATACCCGACATT	12	180	UFID6-145.341F	AAAAACCCATACCCGCCTAC	UFID6-145.341R	TTTGGTGGTGGGACATGTAA
7:1286489	amplified	none		PAV			DEL.116751	NULL	inter-gene	chr7	1286498	deletion	C	CCAAACGGGG	10	147	7:1286498 FWD Set 4	ACACATTTCAGACCGGAAC	7:1286498 REV Set 4	GATGACTTCACTCTCATCGC
7:1292030	small	large		co-dominant			INS.93702	NULL	inter-gene	chr7	1292030	insertion	G	TATGGCGC	8	134	7:1292030 FWD Set 2	GGGAATCACACTCCAAGTAG	7:1292030 REV Set 2	CAACTCCACCACCAAAGT
ufIDP7_1.2	small	large	large	co-dominant	co-dominant	not polymorphic	INS.93708	GRMZM2G120572	3'-UTR	chr7	1298878	insertion	C	AAACGCCAAGAATAG	15	125	ufIDP7_1.2-L	AGAGGACCCCAGCCCTTG	ufIDP7_1.2-R	GCACTCGTGGTTCACAGAAT
7:1298878	small	large		co-dominant			INS.93708	GRMZM2G120572	3'-UTR	chr7	1298878	insertion	C	AAACGCCAAGAATAG	15	141	7:1298878 FWD Set 1	CAAAGTCTACATACCCAAGAGG	7:1298878 REV Set 1	CACTCGTGGTTCACAGAATAG
7:1299589	large	small		B73 dominant			DEL.116757	NULL	inter-gene	chr7	1299589	deletion	G	CTGCTGCGTGC	11	144	7:1299589 FWD Set 2	GCATGTTCGGTGCAGATATAG	7:1299589 REV Set 2	ACTCGTGCCAAAGCTAGTA
7:1520755	amplified	none		PAV			DEL.116777	NULL	inter-gene	chr7	1520755	deletion	C	ATGATCTGATGGAGACAACCT	21	139	7:1520755 FWD Set 3	GGCTGTCTCTAGCAACTTAC	7:1520755 REV Set 3	CGTACTTAGGTTGTCTCCATC
7:1970171	large	small		co-dominant			DEL.116834	NULL	inter-gene	chr7	1970171	deletion	T	TCAGAGTGAGATTTTA	16	147	7:1970171 FWD Set 1	GGCCAGATTTAGCATTGTACC	7:1970171 REV Set 1	ACCGATTCCATGCCCATA
7:2065984	amplified	none		PAV			DEL.116855	GRMZM2G072582	intron	chr7	2065984	deletion	T	GGATCCCAAGTTTGGGGAAGTGTACGTACA	30	145	7:2065984 FWD Set 2	TCAACTGGACCTTTGAACG	7:2065984 REV Set 2	ATGTTATGGCATCCTGTACG
7:2135899	small	large		B73 dominant			INS.93775	GRMZM5G845755	3'-UTR	chr7	2135899	insertion	T	CTTGCTTCAGTCGTATGTGA	20	125	7:2135899 FWD Set 4	GCGGTTAAGGGTACAACAG	7:2135899 REV Set 4	TGCTAACCGTGGATCAGA
7:2300917	large	small		B73 dominant			DEL.116894	NULL	inter-gene	chr7	2301067	deletion	T	CCATGCTTTGTTCTATATAA	20	129	7:2300917 FWD Set 2	GGCGCCAAGCTATTAAGAT	7:2300917 REV Set 2	GCATATACCGCATAGTGCTC
7:2581767	small	large		co-dominant			INS.93814	GRMZM2G341621	3'-UTR	chr7	2581767	insertion	G	AGTACCCACT	10	149	7:2581767 FWD Set 2	GGAAATCGTGTTCCAGACAG	7:2581767 REV Set 2	CAGGAGAAGATGGACAATGTG
7:2968604	large	small		co-dominant			DEL.116977	NULL	inter-gene	chr7	2968604	deletion	T	AGCTAGTATGTGTATCTC	18	149	7:2968604 FWD Set 4	CCCTGAATCTCTATGGTTAGC	7:2968604 REV Set 4	AGAAAGAGGAAAGACAGCAG
ufIDP7_16.1	large	small	none	co-dominant	PAV	PAV	DEL.118480	GRMZM2G170044	5'-UTR	chr7	16096184	deletion	T	ATGACAGAGGCAA	13	143	ufIDP7_16.1-L	TCTCGTGAACTATGAGCAGCA	ufIDP7_16.1-R	GCGTGATGTAGCCATGTAGC
ufIDP7_34.6	amplified	none	weak	PAV	not polymorphic	not polymorphic	INS.96538	GRMZM2G109252	intron	chr7	34634695	insertion	G	CTTTCCTCCTATTCC	15	107	ufIDP7_34.6-L	ACGCAGGTCAGATCACCAC	ufIDP7_34.6-R	TGCACGAAGAAACTCGTGAC
ufIDP7_51.0	large	small	small	co-dominant	co-dominant	not polymorphic	DEL.121216	GRMZM2G074531	intron	chr7	51038888	deletion	A	AGATATATATAGAT	14	109	ufIDP7_51.0-L	TTGCACAAAGAGATTGGTGACT	ufIDP7_51.0-R	TGAATAAAGACATTGTGCATGG
ufIDP7_78.7	amplified	none	none	PAV	PAV	not polymorphic	DEL.122396	GRMZM2G067908	3'-UTR	chr7	78787731	deletion	T	GTAACAGCTCA	11	141	ufIDP7_78.7-L	CGGACTGAATGGGTTTCTTG	ufIDP7_78.7-R	CACTCGCAACAGTAGTGAACTC
ufIDP7_89.9	large	small	small	co-dominant	co-dominant	not polymorphic	DEL.123057	GRMZM2G163860	CDS	chr7	89925208	deletion	A	AAAGGTCT	8	118	ufIDP7_89.9-L	CTTTTTGCCCCTCTGTCCAC	ufIDP7_89.9-R	CATTTTGGGCCTCGATAGTG
UFID7-118.50F	small	large	large		B73 dominant	W22 dominant	INS.100065	GRMZM2G114751	intron	chr7	118509599	insertion	C	ATGCTCCACG	10	232	UFID7-118.50F	CCAGATTCACCCCTTGGTAG	UFID7-118.50R	CGTGTGCAGGAAGAAGATGA
UFID7-120.353	large	small	small		B73 dominant	not polymorphic	DEL.125276	GRMZM2G052667	CDS	chr7	120353954	deletion	C	TGCCGGCGGCG	11	178	UFID7-120.353F	CTACACCTCCTCGGTCTTCG	UFID7-120.353R	ACGCCTGGTAGTGGTGGTAG
UFID7-120.74	small	large	small		not polymorphic	co-dominant	INS.100199	NULL	inter-gene	chr7	120747902	insertion	C	TCGATGAAACTCGTTG	16	139	UFID7-120.74F	CGTTCGGCAGTGGATCTTAT	UFID7-120.74R	ATCTCATGAAGTGGCGGAAC
UFID7-121.22	large	small	large		not polymorphic	co-dominant	DEL.125393	NULL	inter-gene	chr7	121227191	deletion	C	GGCGACGGCGAT	12	298	UFID7-121.22F	GTCGTTCGCTCATCATGTGT	UFID7-121.22R	GATGGAAGGTCGGAGTTGAC
UFID7-121.84	small	large	large		B73 dominant	Mo17 dominant	INS.100306	NULL	inter-gene	chr7	121841448	insertion	G	GCTGTGTTGGCTTAAA	16	171	UFID7-121.84F	CCGAAATTGGCGATTCTTTA	UFID7-121.84R	AGGGTCAGCTAGCGATTCAG
jlg411	amplified	none	none	PAV	PAV	not polymorphic	DEL.131715	GRMZM5G875864	CDS	chr8	10003194	deletion	C	TGCTGCGGCGGGTGGAGGTCGCTCGGCTGG	30	227	jlg411_Nlr2_8:20971924_L	CACCCTGTTCTTTGGAGGAG	jlg412_Nlr2_8:20972151_R	GCGCTACCGCTGACTCTTT
jlg409	small	large	none	B73 dominant	PAV	PAV	DEL.132563	GRMZM2G147882	3'-UTR	chr8	20972027	deletion	A	GTGCTTCGTTCTCCTAGAAG	20	280	jlg409_Nlr2_8:20971893_L	CGTCCTCATCCTCAAGCTCT	jlg410_Nlr2_8:20971893_R	CGTTCCGTTTTGTTTTTGGT
jlg415	small	large	large	co-dominant	co-dominant	not polymorphic	INS.108735	GRMZM2G145914	intron	chr8	88044645	insertion	A	ATGAAATGAGTATC	14	193	jlg415_Nlr2_8:88044651_L	CAAACTGGGCACTCTTCCAT	jlg416_Nlr2_8:88044844_R	AATAAGCACCGGACTGGACA
jlg417	small	large	large	co-dominant	co-dominant	not polymorphic	INS.109295	GRMZM2G055641	CDS	chr8	101274972	insertion	A	ACGAGCATGGGG	12	197	jlg417_Nlr2_8:101275024_L	CACGTACACTTGCTCGTTCG	jlg418_Nlr2_8:101275221_R	GGGATCATGTCCTGCATCTT
jlg419	large	small	large	co-dominant	not polymorphic	co-dominant	DEL.137139	GRMZM2G060922	intron	chr8	107289624	deletion	A	GCTGCCCTAGGAAT	14	239	jlg419_Nlr2_8:107289524_L	GCAACAGAGAAATGGTTAAATGC	jlg420_Nlr2_8:107289763_R	AACAGAGGCAAGGACAGGAA
jlg421	large	small	large	B73 dominant	not polymorphic	W22 dominant	DEL.139787	GRMZM2G372709	intron	chr8	139962386	deletion	A	GAGGACTTCTACCAATTTTGCTAGGTATGT	30	160	jlg421_Nlr2_8:139962386_L	TGTCATCAAAGCCATAATCTCG	jlg422_Nlr2_8:139962386_R	CATGTGTAGCATTGCATCAGG
jlg423	small	large	small	co-dominant	not polymorphic	co-dominant	INS.111981	GRMZM2G073404	3'-UTR	chr8	142147574	insertion	A	TTTAATT	7	152	jlg423_Nlr2_8:142147574_L	GCATGTCCAATAGTTCCTCAAA	jlg424_Nlr2_8:142147574_R	TTGAAAGTGCAAAACAACTCCT
jlg425	amplified	none	none	PAV	PAV	not polymorphic	INS.112009	NULL	inter-gene	chr8	142359865	insertion	G	GCCCTTCGTTGTGTCACCATGGGACACGTGAC	32	159	jlg425_Nlr2_8:142359865_L	TGTTCGGCGAGATTGTAAAG	jlg426_Nlr2_8:142359865_R	CCCCCAAGTACAAGCAGTGT
jlg427	amplified	none	amplified	PAV	not polymorphic	PAV	DEL.140162	NULL	inter-gene	chr8	159524060	deletion	T	GCACATGA	8	146	jlg427_Nlr2_8:159524060_L	AACGAATTCATGCTCGCTCT	jlg428_Nlr2_8:159524060_R	ACTGTATCCGTCTGGGTTCG
jlg429	small	large	small	co-dominant	not polymorphic	co-dominant	INS.112093	GRMZM2G000581	3'-UTR	chr8	160343209	insertion	T	TGACCTCATCC	11	174	jlg429_Nlr2_8:160343209_L	TCATGCGGATACCATAGTCG	jlg430_Nlr2_8:160343209_R	TTCCCCAATGATCTTGCTTC
DEL.144034-5	amplified	none		PAV			DEL.144034	NULL	inter-gene	chr9	20746625	deletion	A	AGCACACGAGGCAGTCTGCAATTCTGCATC	30	119	DEL.144034-5-L	AAAGTTGGTCTCGTGTCTGG	DEL.144034-5-R	TGGAGGCTGATGCAGAATTG
DEL.144034-3	amplified	none		PAV			DEL.144034	NULL	inter-gene	chr9	20746625	deletion	A	AGCACACGAGGCAGTCTGCAATTCTGCATC	30	149	DEL.144034-3-L	TGCCCAGATTCTCTTGGA	DEL.144034-3-R	CTGACTAATTGGAGGCTGATG
INS.115437	small	large		co-dominant			INS.115437	GRMZM5G839794	3'-UTR	chr9	20973443	insertion	C	TGGATACATAATGCTGG	17	122	INS.115437-L	GTACTACACGAAGTTGGAGA	INS.115437-R	AAGGTGCTCTGCGTTTAC
DEL.144151	large	small		co-dominant			DEL.144151	GRMZM5G830776	intron	chr9	22244325	deletion	C	CGATCCTAATCCGATT	16	138	DEL.144151-L	CGCGATCCAGATGTTTCTT	DEL.144151-R	GAGGTGACAATGTGCTCTAA
INS.115511	small	large		co-dominant			INS.115511	NULL	inter-gene	chr9	22685950	insertion	C	TATTCGCTTGCCTTGCTA	18	148	INS.115511-L	AGGATATTCGCCTGCGT	INS.115511-R	TGTGGGATCGGTAAGCAT
INS.115515	amplified	none		PAV			INS.115515	NULL	inter-gene	chr9	22787023	insertion	T	GAAAGGATCATGCCGATATAGGA	23	124	INS.115515-L	CCGTAAGAAATCTGAGTGGT	INS.115515-R	TAGGCATGTACATCCGAAAG
DEL.144211	large	small		co-dominant			DEL.144211	NULL	inter-gene	chr9	23012852	deletion	C	AAACTTGATCTTTGGT	16	148	DEL.144211-L	AGCTTAAATTCGGGTGTGAC	DEL.144211-R	CAAGATTAATGGAGCCTCCTC
INS.115551	small	multiple products		Mo17 dominant			INS.115551	NULL	inter-gene	chr9	23092962	insertion	A	TACCATATCCTATTGC	16	140	INS.115551-L	TCCGCGTTCAAATATCGG	INS.115551-R	AGATCCGATCCGAATCCTAA
INS.115564	small	large		co-dominant			INS.115564	NULL	inter-gene	chr9	23274951	insertion	A	GTGCAGCTAGGCT	13	138	INS.115564-L	GTCAAGAACACACCTCCATC	INS.115564-R	AACTGACCCATCCATCTCA
DEL.144265	large	small		co-dominant			DEL.144265	GRMZM2G121333	3'-UTR	chr9	23455234	deletion	T	CTGCCTCTGCTAG	13	137	DEL.144265-L	TACGCAAGCAACGCAAC	DEL.144265-R	CAAGGACCACATCACCATC
DEL.144283	large	small		co-dominant			DEL.144283	NULL	inter-gene	chr9	23517754	deletion	A	TGCTCGATCAGGGGACAACGAGCC	24	148	DEL.144283-L	CAGCTGAACATATGCTGTGA	DEL.144283-R	GTGCCGACTCAATTAGTTCT
DEL.144285	large	small		co-dominant			DEL.144285	NULL	inter-gene	chr9	23532345	deletion	G	ATCGGGA	7	140	DEL.144285-L	CTTTGACCGGTTCTGATTGT	DEL.144285-R	GCTACCAAACCAAACCATCT
DEL.144287	small	large		co-dominant			DEL.144287	GRMZM2G396562	CDS	chr9	23536046	deletion	C	AAAGACACT	9	148	DEL.144287-L	GTATCAGGAAGGCCCAAAC	DEL.144287-R	CATCTGACTGCAAGCTCAT
DEL.144305	large	small		co-dominant			DEL.144305	NULL	inter-gene	chr9	24197742	deletion	A	GTGCCACT	8	142	DEL.144305-L	GCCTTGTCTTTGCTTGGA	DEL.144305-R	ACCAGTCGTTTGGTTTGG
INS.115625	amplified	none		PAV			INS.115625	GRMZM2G350319	intron	chr9	24473526	insertion	C	GTTAGTA	7	129	INS.115625-L	CCTTGTCTCGTCTTACCACTTT	INS.115625-R	TGACACTTAGTACTCCCTCTGT
DEL.144314	amplified	none		PAV			DEL.144314	GRMZM2G050166	intron	chr9	24477627	deletion	A	CAGTGGT	7	123	DEL.144314-L	CCTGACACCTGCATTCATC	DEL.144314-R	GAATAACTACTCCACTGACCAC
DEL.144316	large	small		co-dominant			DEL.144316	GRMZM2G000909	5'-UTR	chr9	24481770	deletion	C	ATGGAGT	7	149	DEL.144316-L	GTGCTGCTACAGGCTTTAT	DEL.144316-R	TGACTGGCTCCATATTTCAG
DEL.144336	large	small		co-dominant			DEL.144336	NULL	inter-gene	chr9	25043446	deletion	C	TCTCTCCG	8	142	DEL.144336-L	GTGTTGTGCTTCGTTGATTG	DEL.144336-R	CCTTGAAGGGTGGATTTCTT
DEL.144338	large	small		co-dominant			DEL.144338	NULL	inter-gene	chr9	25068951	deletion	G	CCAGGCGC	8	139	DEL.144338-L	TCTTGTAGTTGCAGGCTTTG	DEL.144338-R	GTCAGAGATGATGAACAGTGG
DEL.144448	amplified	none		PAV			DEL.144448	GRMZM2G030216	3'-UTR	chr9	26826287	deletion	G	CTGTGAAAATTCTA	14	130	DEL.144448-L	CATGAGCATTGGTCTCTAGC	DEL.144448-R	GATCGATCGAAATGCTGTGA
DEL.144464	amplified	none		PAV			DEL.144464	GRMZM2G168143	intron	chr9	27015622	deletion	T	CCTGATCTGACTTGATTGGCACCCGAATG	29	148	DEL.144464-L	TCTACGTCTCTTCACATCCC	DEL.144464-R	GCTGAAGATCACCTGCATTA
DEL.144492	amplified	none		PAV			DEL.144492	GRMZM2G037624	3'-UTR	chr9	27224646	deletion	T	AAAAGTTAGCAT	12	141	DEL.144492-L	ATGAGCTTGAGTGCTTGAC	DEL.144492-R	TTTAAATCCACCACGCTCTC
INS.115761	small	large		co-dominant			INS.115761	NULL	inter-gene	chr9	27334878	insertion	G	TGCACAAC	8	129	INS.115761-L	TCACGTCACTGTTGCTAATG	INS.115761-R	AGCCACACGAAACACAAG
DEL.144568	large	small		co-dominant			DEL.144568	NULL	inter-gene	chr9	28609700	deletion	A	CTCTGGC	7	121	DEL.144568-L	TGCCCTGTGAATCTCTCT	DEL.144568-R	GACTGACTACTCGAGTTTGG
INS.115844	small	large		co-dominant			INS.115844	NULL	inter-gene	chr9	31209180	insertion	G	TTGTCCC	7	149	INS.115844-L	GGTCGCAATTCACAAACTG	INS.115844-R	CAATCCCAATGCAAAGACC
INS.115933	small	large		co-dominant			INS.115844	NULL	inter-gene	chr9	31209180	insertion	G	TTGTCCC	7	149	INS.115933-L	GGTCGCAATTCACAAACTG	INS.115933-R	CAATCCCAATGCAAAGACC
INS.115915	small	large		co-dominant			INS.115915	NULL	inter-gene	chr9	32053834	insertion	T	TCCATCCGATATAG	14	119	INS.115915-L	TAGTGGCGCATATTAGAACG	INS.115915-R	AATCGGTTTGGTCTGGTG
DEL.144745	large	small		co-dominant			DEL.144745	NULL	inter-gene	chr9	32114714	deletion	A	TCGTGTGG	8	138	DEL.144745-L	GCTCGCCTAGATCTAATCCT	DEL.144745-R	TCTGCGCGAGAAACAAAG
DEL.144761	amplified	none		PAV			DEL.144761	NULL	inter-gene	chr9	32196431	deletion	G	GACTGTCTGGTGCACACCA	19	137	DEL.144761-L	CCAAAGGAAGCTAGGAGTTG	DEL.144761-R	CACGTCCAGTGCATGTAT
DEL.144764	large	small		co-dominant			DEL.144764	NULL	inter-gene	chr9	32212865	deletion	G	TTTCAAAC	8	122	DEL.144764-L	GAGTAATTGGAGACACCTCAAC	DEL.144764-R	AGACTAGAGCCTTAGTTCCATC
DEL.144772	amplified	none		PAV			DEL.144772	NULL	inter-gene	chr9	32252288	deletion	G	TACCCTTAT	9	134	DEL.144772-L	GTGGTTGGCCTTTCTCTT	DEL.144772-R	AGTGGGCACTGAAGTTATAC
DEL.144792	large	small		co-dominant			DEL.144792	NULL	inter-gene	chr9	32756188	deletion	C	GAGGCAA	7	148	DEL.144792-L	CCCTGCATATTCACCTTAGTAG	DEL.144792-R	GCTTCCTTGGTTGCTCATA
INS.116020-3	small	large		co-dominant			INS.116020	NULL	inter-gene	chr9	33672808	insertion	C	TGCCTAGCAGAG	12	129	INS.116020-3-L	GGTGTAAAGCAACGAGGAA	INS.116020-3-R	CACAGACCGGTCAAAGATAA
INS.116020-2	small	large		co-dominant			INS.116020	NULL	inter-gene	chr9	33672808	insertion	C	TGCCTAGCAGAG	12	134	INS.116020-2-L	GGAAAGTTCTCGGTGCTAAA	INS.116020-2-R	GGTTGGTGAACTCAAGTCTG
DEL.144851	large	multiple products		B73 dominant			DEL.144851	NULL	inter-gene	chr9	33687134	deletion	G	AAGCAACGACTGAAA	15	128	DEL.144851-L	CAAGAAATTGTGCTCCAACC	DEL.144851-R	ACCAAGTGTCACACAACTC
INS.116034	small	large		B73 dominant			INS.116034	NULL	inter-gene	chr9	33730012	insertion	T	CCTTCGACGTGGCGG	15	144	INS.116034-L	TGGAAGTGAGGTCTGAATCT	INS.116034-R	AGTCAACGACAACGAACAC
INS.116050	small	large		B73 dominant			INS.116050	GRMZM2G408359	3'-UTR	chr9	35912298	insertion	G	TTGCTGT	7	120	INS.116050-L	CCTGTTGCAAATCACAATCC	INS.116050-R	AGTTGGCACAGGAGTAGA
INS.116100	small	large		co-dominant			INS.116100	GRMZM2G099745	intron	chr9	37407695	insertion	G	ATGTGGGGGA	10	120	INS.116100-L	CCTGTTGGTTGGCATCAA	INS.116100-R	CTCAACCACACGAGAAAGAA
DEL.145130	large	small		B73 dominant			DEL.145130	NULL	inter-gene	chr9	38916541	deletion	T	TCGTAGATAG	10	125	DEL.145130-L	CTACGTGAAGGAAAGCTCAC	DEL.145130-R	GAAGACATTGGGAAGCATCT
DEL.145171	large	small		co-dominant			DEL.145171	NULL	inter-gene	chr9	39336418	deletion	C	CAAATGTGGAAGGT	14	135	DEL.145171-L	GGTAACCGCAGTATATAGCA	DEL.145171-R	GCGACTGACAAGGGAAA
INDEL_138587703	small	large		co-dominant			INS.121498	NULL	inter-gene	chr9	138587703	insertion	A	AATTCAGCTCAAGCTCGGAGAGCTAGCGCTGCCG	34	137	INDEL-138587703 FWD Set 2	AGTCGGGCCATGAATAGA	INDEL-138587703 REV Set 2	CAGCCACATCCTTTGCTT
INDEL_138756094	large	small		B73 dominant			DEL.151929	GRMZM2G162467	intron	chr9	138756244	deletion	A	CAATGTCTTATTCTAGTAA	19	202	INDEL_138756094F	CCTGGAAAGACCAATACAACAA	INDEL_138756094R	GCAAGTAGATTGCATAGAACCA
INDEL_138761266	small	large		B73 dominant			INS.121517	GRMZM2G162460	intron	chr9	138761416	insertion	T	ATAAGGTCGCAGCCTCCTCCTTGG	24	187	INDEL_138761266F	ATAATGAGGTCGAGGTCACG	INDEL_138761266R	CGCACAAACATCTCATCTCTC
INDEL_138761422	amplified	none		PAV			INS.121518	GRMZM2G162460	intron	chr9	138761422	insertion	G	CGTGCTCCT	9	123	INDEL-138761422 FWD Set 1	GAGTGGCATATTGCCTATCA	INDEL-138761422 REV Set 1	CATCAACGCACAAACATCTC
INDEL_138802906	small	large		co-dominant			INS.121524	NULL	inter-gene	chr9	138802906	insertion	A	TCATTACGGG	10	149	INDEL-138802906 FWD Set 4	TAACATTCGGACACTGTTGG	INDEL-138802906 REV Set 4	GTACCAAAGAGAGAGTTGGC
INDEL_138883312	large	small		co-dominant			DEL.151943	GRMZM2G347717	intron	chr9	138883312	deletion	A	TCATGAG	7	121	INDEL-138883312 FWD Set 3	CGGCTTCATGTCTCCAATATG	INDEL-138883312 REV Set 3	GGGTTTGAACTCGACAGATG
INDEL_138894402	amplified	none		PAV			DEL.151952	NULL	inter-gene	chr9	138894552	deletion	T	GTATGCCGCGCAGGC	15	166	INDEL_138894402F	GGCGAAAGGAGAAGATGAC	INDEL_138894402R	CCCGGCACAAACGAATAAG
INDEL_138944171	amplified	none		PAV			DEL.151963	NULL	inter-gene	chr9	138944321	deletion	G	ATATATATCTTGAAGAGAAT	20	218	INDEL_138944171F	CACAAATCAGTCGTAACGAGAT	INDEL_138944171R	AAAGACCGGAGAACGAGAT
INDEL_138945487	large	small		co-dominant			DEL.151964	AC233939.1_FG004	intron	chr9	138945637	deletion	C	ACGAGCTAGGAATCT	15	257	INDEL_138945487F	CTTCTCTTCTCCGAGATCCA	INDEL_138945487R	CCTGATAGAGAGGTGCATGA
INDEL_139323463	large	small		co-dominant			DEL.151985	NULL	inter-gene	chr9	139323463	deletion	T	CCTAGCCCCATAC	13	125	INDEL_139323313F	AGGATATCACAGGTGAGAGG	INDEL_139323313R	TCCGACACACCTACTTAGAG
INDEL_139329242	large	small		co-dominant			DEL.151987	NULL	inter-gene	chr9	139329242	deletion	A	ACCTTCCATGGACGAAGGCGTGGTACT	27	161	INDEL_139329092F	CAACAACTCGACTCTTGTCC	INDEL_139329092R	AGGGCATCGGCTACAATTT
INDEL_139372435	large	small		co-dominant			DEL.151992	GRMZM2G166780	intron	chr9	139372435	deletion	A	GTATCTG	7	146	9:InDel_139372435 FWD Set 4	CTATATTCGCGCTCCTGAAG	9:InDel_139372435 REV Set 4	GCCACAATTACAAGCCATAC
INDEL_139384668	amplified	none		PAV			DEL.151998	GRMZM2G166767	intron	chr9	139384668	deletion	G	CATACGT	7	168	9:InDel_139384668 Set 1	AGGCAGCCAATGTCCTA	9:InDel_139384668 REV Set 2	TGGGTGGGTTACGTCATAC
INDEL_139536627	amplified	none		PAV			INS.121562	GRMZM5G872568	CDS	chr9	139536627	insertion	C	GTGGATCA	8	142	9:InDel_139536627 FWD Set 1	CAGGGCAGTAAAGCCTAATG	9:InDel_139536627 REV Set 1	GCCTGCTTGTGACATGAT
INDEL_139544149	large	small		co-dominant			DEL.152017	GRMZM2G161293	3'-UTR	chr9	139544149	deletion	T	GTGATTTGAGATCA	14	129	9:InDel_139544149 FWD Set 5	AGACTGACTTCCAGCGAA	9:InDel_139544149 REV Set 5	TACTTGCAACCGGAAAGC
INDEL_139658591	large	small		co-dominant			DEL.152033	GRMZM2G103465	intron	chr9	139658591	deletion	T	GCCACTACTCTGGACTTG	18	134	9:InDel_139658591 FWD Set 3	AGACCTACGGGTGTCAAA	9:InDel_139658591 REV Set 3	GGATGAATGCTCTCAAACGA
INDEL_139664465	large	small		co-dominant			DEL.152038	GRMZM2G103465	intron	chr9	139664465	deletion	C	GTAGGTTA	8	149	9:InDel_139664465 FWD Set 1	GCATCCTAAAGGTGGTCAAT	9:InDel_139664465 REV Set 1	AGAATGTGCACTGCTTCTG
INDEL_139696263	amplified	none		PAV			DEL.152045	NULL	inter-gene	chr9	139696263	deletion	A	AGGCACTT	8	253	9:InDel_139696263_F Set 1	CAAACGACGACAGGAGATG	9:InDel_139696263_R Set 4	CTTTGGCACCGAATGGT
INDEL_139701463	large	small		B73 dominant			DEL.152049	NULL	inter-gene	chr9	139701463	deletion	G	TAAATTA	7	138	9:InDel_139701463 FWD Set 1	GTGATCTCGCTGTTTCTGT	9:InDel_139701463 REV Set 1	AGACGGTACGAATTAAAGCC
INDEL_139701852	amplified	none		PAV			INS.121586	NULL	inter-gene	chr9	139701582	insertion	T	AGAGAACCTATTTAAACAA	19	149	9:InDel_139701582 FWD Set 1	CCGTCTGTTACTGCTTCTAC	9:InDel_139701582 REV Set 1	GAGGCACTCACAACAATAGA
INDEL_139759620	small	large		co-dominant			DEL.152062	NULL	inter-gene	chr9	139759620	deletion	C	ATCCATG	7	264	9:InDel_139759620_F Set4	AATGAGAGAGGCGACAGA	9:InDel_139459620	CCAGCTCCTAGTTTCAAAGG
INDEL_139759620	amplified	none		PAV			DEL.152062	NULL	inter-gene	chr9	139759620	deletion	C	ATCCATG	7	127	9:InDel_139759620 FWD Set 1	GGACAGTAAGAGAGAGAGAGAG	9:InDel_139759620 REV Set 1	CTTGGGTGCGACGAATTAT
INDEL_139762386	large	small		co-dominant			DEL.152063	GRMZM2G114126	intron	chr9	139762386	deletion	G	TACTATTTGCT	11	149	9:InDel_139762386 FWD Set 5	GCAATACAAACCGGACTGAG	9:InDel_139762386 REV Set 5	CGGGTATGATATTTGGCCATC
INDEL_139822651	amplified	none		PAV			INS.121607	NULL	inter-gene	chr9	139822651	insertion	C	AGTGCTGTTGTGA	13	293	9:InDel_139822651_F Set 2	GATGGCTAAGAGACACTGAA	InDel_139822651_R2 Set 1	GCTTTCATCTGGTTCGTTTG
INDEL_139823625	small	large		B73 dominant			INS.121610	NULL	inter-gene	chr9	139823625	insertion	C	TGCTGTTA	8	135	9:InDel_139823625_F Set 4	TACGATCACCAGTCGCAT	9:InDel_139823625_R Set 5	GACAGACCAACACATGCT
INDEL_139444778	small	large		co-dominant			INS.121640	GRMZM2G064710	intron	chr9	139944778	insertion	G	TTACAGAACT	10	146	9:InDel_139944778 FWD Set 5	GCACAAAGGTGCGAATCA	9:InDel_139944778 REV Set 5	AGGCAAGAGCTTAAGGTAGA
INDEL_140355091	amplified	none		PAV			DEL.152139	GRMZM2G479243	intron	chr9	140355091	deletion	A	GGGCTCCATTATTTT	15	129	9:InDel_140355091 FWD Set 2	CGACAAGATGATCCTTTCCT	9:InDel_140355091 REV Set 2	GGATGGGTATGTCCTGTTATG
INDEL_140892505	large	small		B73 dominant			DEL.152185	NULL	inter-gene	chr9	140892505	deletion	G	GTCAAGTACTCATCGA	16	149	9:InDel_140892505 FWD Set 2	CCCGCGGGTTGAAATATAA	9:InDel_140892505 REV Set 2	CTTGACCCGATGAGTACTTG
INDEL_140973085	amplified	none		PAV			INS.121749	GRMZM2G119627	intron	chr9	140973085	insertion	T	GACAAAGTTTCAATG	15	146	9:InDel_140973085 FWD Set 5	TGCCAACGCATCAGATTTC	9:InDel_140973085 REV Set 5	AGTTTCGCGTTGAAGATGG
ufIDP10-22.1	small	large	large	co-dominant	co-dominant	not polymorphic	DEL.26359	GRMZM2G103909	intron	chr10	22129075	deletion	T	CATGACAATGATATTCA	17	127	UFIDP10-22.1L	TGTGCAGCCATATTCAATGCT	UFIDP10-22.1R	TCGTGTGGTTCATGACAATG
ufIDP10-26.3	large	small	small	co-dominant	co-dominant	not polymorphic	DEL.26731	GRMZM2G130724	intron	chr10	26347277	deletion	T	TACCCCTCTCACTCACTCA	19	151	UFIDP10-26.3L	AACCAAAGGGGGAAAACAAC	UFIDP10-26.3R	GGAACACCTGCCAAGTGAGT
ufIDP10-29.6	large	small	small	co-dominant	co-dominant	not polymorphic	DEL.26968	GRMZM2G434157	CDS	chr10	29649337	deletion	A	GCGCAGGGGATCTCCGAGGGG	21	196	UFIDP10-29.6L	CGCATCACATCTGCTAGTGC	UFIDP10-29.6R	GAGAAGCTACGACGGAGAGC
ufIDP10-36.0	large	small	small	co-dominant	co-dominant	not polymorphic	DEL.27335	GRMZM2G088539	intron	chr10	36026179	deletion	A	CGATGTAGTGTAAGTAGT	18	162	UFIDP10-36.0L	CAAAAACGGGTACGCTATGG	UFIDP10-36.0R	TTGCTACTCCTGGCATACGA
UFID10-136.615	large	small	small	co-dominant	co-dominant	not polymorphic	DEL.34745	NULL	inter-gene	chr10	136615060	deletion	C	TCACGTCCTCGCA	13	274	UFID10-136.615F	GCATGGTTTGGTGATTGACA	UFID10-136.615R	CGTTTCACCGTTTTCGTTTT
UFID10-137.186	small	large	small	co-dominant	B73 dominant	Mo17 dominant	INS.28439	NULL	inter-gene	chr10	137186223	insertion	C	TATATATATATA	12	241	UFID10-137.186F	AGATGGGATGGCCAAACATA	UFID10-137.186R	CCATCTTCCCAAACCAAGAA
UFID10-137.501	large	small	small	co-dominant	co-dominant	not polymorphic	DEL.34879	GRMZM5G884137	intron	chr10	137501587	deletion	G	CGGCGTCTGCAACGTGACAT	20	264	UFID10-137.501F	GATATCGTTGACGCATGCAC	UFID10-137.501R	ATTCAGTGGCACAGCATCAG
UFID10-137.901	amplified	amplified	amplified	not polymorphic	not polymorphic	not polymorphic	DEL.34917	NULL	inter-gene	chr10	137901627	deletion	A	GCAAGCAAGGCGCCGCCCC	19	293	UFID10-137.901F	TGCCCGTGACGTTGTTAGTA	UFID10-137.901R	GTTTGAGCAAAATCGTGCAA
UFID10-138.831	large	large	small	not polymorphic	co-dominant	co-dominant	DEL.35056	GRMZM2G391272	3'-UTR	chr10	138831876	deletion	C	TTTGTACTGGTCTGTACACGTAGCT	25	274	UFID10-138.831F	AAGCGGCTGAAACGAATTTA	UFID10-138.831R	CCGGATTCAAATGCCTCTAA
UFID10-140.052	large	small	large	B73 dominant	not polymorphic	W22 dominant	DEL.35240	NULL	inter-gene	chr10	140052108	deletion	C	CTTAGTCCAGATTATAGGTGTA	22	253	UFID10-140.052F	AGTGATAGGGTCCACGGTTG	UFID10-140.052R	GTGCCGGATCTAACAGTGCT
UFID10-141.37	small	large	small	co-dominant	not polymorphic	co-dominant	INS.28918	GRMZM2G128934	5'-UTR	chr10	141377779	insertion	C	AAGAAGGGCAGCTGTG	16	218	UFID10-141.37F	CCCGTGCTGTGTAATCAAGA	UFID10-141.37R	TTGTGGGATTCCTACCATCC
